# Supplementary material for: A conserved monocyte activation program links brain injury to systemic immune adaptation and clinical outcomes
Source: Front Immunol. 2026 Mar 19;17:1731068. doi: 10.3389/fimmu.2026.1731068 (PMC13043442; doi:10.3389/fimmu.2026.1731068)
Supplement: Supplementary file 3 [file Table1.xlsx]

## Sheet: Legend
Supplementary Tables S1–S23. Statistical analyses and supporting data for all figures.
Supplementary Table S1 summarizes cohort level statistics and covariate distributions.
Tables S2–S9 provide variance partitioning results and statistical tests underlying Figure 1, including overall tests, pairwise comparisons, and assumption diagnostics.
Tables S10–S13 report Gene Ontology enrichment and eigengene level statistics for the Yellow and Turquoise modules shown in Figure 2.
Tables S14–S19 contain validation statistics in purified monocytes and metabolic analyses corresponding to Figure 3.
Tables S20–S22 report statistical analyses for cross cohort validation of the Yellow module in bacterial and viral infections (Figure 4).
Table S23 reports PERMANOVA results for epigenomic analyses shown in Figure 5.
All statistical tests, effect sizes, and multiple testing corrections are reported as applied in the Methods section.

## Sheet: Table_S1_Summary_statistics
Summary_Statistics_by_Covari
Covariate	n_genes	n_sig_BH05	mean_beta	median_beta	sd_beta
Age	917	1	0.00157096528404167	0.00138102291919998	0.00444899436694901
D1	917	332	0.425741287618521	0.381110667422327	0.444824460334175
D7	917	98	0.202438242584105	0.184456028950854	0.408484233398935
Healthy	917	13	0.0587667459842318	0.0488683577141166	0.220450754860115
M6	917	0	-0.060662954128584	-0.0681247838071792	0.193003785068757
Monocytes	917	2	0.618836850896486	0.560948296714409	1.02882993259578
Sex	917	0	0.037374997092157	0.0399484538633724	0.136025771339144
T.cells.CD4	917	0	-0.937988302537918	-0.911982951768045	1.34089714999767
T.cells.CD8	917	8	-1.07542733746677	-1.06587990744198	1.2305440056239

## Sheet: Table_S2_VariancePartition_gene
Coefficients per gene
statistical test for contribution to variance.
Gene	Covariate	Beta	p_value	t_statistic	p_adj_BH	p_adj_Bonf	sig_BH	sig_Bonf
ABHD2	Monocytes	0.199919500961878	0.822793534542263	0.22466108985856	0.955065406550956	1	ns	ns
ABHD2	T.cells.CD4	-0.640074957330794	0.609163467316638	-0.513210672359185	0.855003914569176	1	ns	ns
ABHD2	T.cells.CD8	-0.734606811766048	0.494835352896049	-0.685655996413346	0.714589005678232	1	ns	ns
ABHD2	Age	-0.000954014395868298	0.774542670004164	-0.287370763638321	0.92211152974933	1	ns	ns
ABHD2	Healthy	0.460291985896469	0.00525479771035143	2.86650848984552	0.124819354566768	1	ns	ns
ABHD2	D1	0.527377356808364	0.0167559088819254	2.44125516449998	0.0468450257461146	1	*	ns
ABHD2	D7	0.62873595342114	0.0104333172203074	2.62054121286084	0.0698346853359265	1	.	ns
ABHD2	M6	0.0577085771819578	0.757062120482303	0.31036115930659	0.970839239097907	1	ns	ns
ABHD5	Monocytes	0.900124051342756	0.307785765744641	1.02616714116076	0.729849877890281	1	ns	ns
ABHD5	T.cells.CD4	1.29989391248474	0.293414241669361	1.05734274213719	0.698859099293187	1	ns	ns
ABHD5	T.cells.CD8	0.224806444502971	0.831953166440836	0.212864441588555	0.922605111088434	1	ns	ns
ABHD5	Age	0.00181033317015053	0.581603202518485	0.553208950793405	0.850606278643463	1	ns	ns
ABHD5	Healthy	-0.104944853433729	0.509152281782876	-0.663015985819524	0.838219338157701	1	ns	ns
ABHD5	D1	0.469723384740043	0.0301503754340363	2.20585475570701	0.0725666516352003	1	.	ns
ABHD5	D7	0.415658465049541	0.0825044666082753	1.75752844861028	0.245638298311002	1	ns	ns
ABHD5	M6	-0.177520663197517	0.335579142618442	-0.968543087262629	0.939259434152614	1	ns	ns
ACADVL	Monocytes	0.628330420783617	0.440045030608066	0.775879916062563	0.802567615531187	1	ns	ns
ACADVL	T.cells.CD4	0.565572254906171	0.628595952294728	0.485502447480706	0.868216189649967	1	ns	ns
ACADVL	T.cells.CD8	1.27221625088425	0.195669836593315	1.30459100496363	0.46971005276458	1	ns	ns
ACADVL	Age	0.00446678350217483	0.143488665385463	1.47700538221976	0.564717193813173	1	ns	ns
ACADVL	Healthy	0.194394378115174	0.191753036560383	1.31613494277908	0.611181861592747	1	ns	ns
ACADVL	D1	0.699024958023987	0.000680445733865616	3.53053480510568	0.00452151259387514	0.623968737954769	**	ns
ACADVL	D7	0.654660289214497	0.00375822817642457	2.98232247216562	0.0417578616436935	1	*	ns
ACADVL	M6	-0.0385835001444641	0.821245302549232	-0.226662637975745	0.981142812561225	1	ns	ns
ACOX1	Monocytes	-1.34873582093127	0.166366869153029	-1.39619994441182	0.555543979593697	1	ns	ns
ACOX1	T.cells.CD4	-1.81233702963509	0.184344713297851	-1.33860310848326	0.624864169851968	1	ns	ns
ACOX1	T.cells.CD8	-1.66630227476842	0.155690736926578	-1.43269299217199	0.430768172501899	1	ns	ns
ACOX1	Age	-0.00157106537259197	0.664006474028174	-0.435943224777513	0.877861208755769	1	ns	ns
ACOX1	Healthy	0.518276738045291	0.00385345935045941	2.97323719808523	0.104486242027234	1	ns	ns
ACOX1	D1	1.19143693504684	2.27081165662999e-06	5.08055055344451	4.98047711909644e-05	0.0020823342891297	***	**
ACOX1	D7	1.12356188148148	4.38676336454721e-05	4.31387659476914	0.00365696545935435	0.0402266200528979	**	*
ACOX1	M6	0.135899673058244	0.50263658283702	0.673276463438746	0.948184417480313	1	ns	ns
ACOX2	Monocytes	-0.381832066822257	0.703169065481512	-0.382359804175977	0.904613825611119	1	ns	ns
ACOX2	T.cells.CD4	-0.600235085326945	0.669134578096179	-0.428857836692169	0.890381437156464	1	ns	ns
ACOX2	T.cells.CD8	-1.54602339365114	0.202056789568473	-1.28586246271039	0.472105928129598	1	ns	ns
ACOX2	Age	0.000201842751126194	0.956922682223453	0.0541786202482505	0.987029032587405	1	ns	ns
ACOX2	Healthy	0.148439111838417	0.412435856240394	0.823749750255263	0.780734731847548	1	ns	ns
ACOX2	D1	0.940554789485777	0.000208344953757421	3.87974270319208	0.00178147718379738	0.191052322595555	**	ns
ACOX2	D7	0.313229407972351	0.248009586569526	1.16335526079089	0.48491426627773	1	ns	ns
ACOX2	M6	0.0327390895557527	0.875704245837924	0.156899198999087	0.986415503216984	1	ns	ns
ACP3	Monocytes	1.65301968471048	0.0813306600438075	1.76441560547605	0.463231150684295	1	ns	ns
ACP3	T.cells.CD4	-0.272011023838098	0.836392502250644	-0.207157905257511	0.946878919214618	1	ns	ns
ACP3	T.cells.CD8	0.104752577507434	0.926231573180547	0.0928680246273748	0.970737634632545	1	ns	ns
ACP3	Age	0.00110999532675146	0.751595639029614	0.317584257729975	0.919046269875736	1	ns	ns
ACP3	Healthy	0.0536667709304791	0.751697067735034	0.317450084161841	0.956552812896654	1	ns	ns
ACP3	D1	0.641754262077461	0.0059722584955246	2.82169858294767	0.0216464863256761	1	*	ns
ACP3	D7	0.0977445977434792	0.699773696749938	0.386959599456409	0.845988553537245	1	ns	ns
ACP3	M6	0.000993113394315209	0.995964384308702	0.00507313010787178	0.997464899354785	1	ns	ns
ACSL1	Monocytes	0.395208162967853	0.651599481878177	0.45319678029204	0.882402817638945	1	ns	ns
ACSL1	T.cells.CD4	-1.24299816313987	0.313852962808563	-1.01439853689191	0.715928275859333	1	ns	ns
ACSL1	T.cells.CD8	-2.9776285749343	0.00574733001168104	-2.83597993217232	0.101058061644148	1	ns	ns
ACSL1	Age	0.00865551888202049	0.00937696978004224	2.66027828942983	0.199969332286017	1	ns	ns
ACSL1	Healthy	-0.00448102884140302	0.977374658860116	-0.0284468637795648	0.997292369497968	1	ns	ns
ACSL1	D1	1.63950491172251	2.12910020508631e-11	7.73916324054044	3.9047697761283e-09	1.95238488806415e-08	***	***
ACSL1	D7	0.711540401947616	0.00330912355358904	3.02472523602132	0.0389034140851429	1	*	ns
ACSL1	M6	-0.119391954027257	0.514372083666196	-0.654847170294309	0.948184417480313	1	ns	ns
ACSL4	Monocytes	1.0508678826768	0.32340944547141	0.993368520181304	0.743274339592188	1	ns	ns
ACSL4	T.cells.CD4	-0.710535499765967	0.633034671380274	-0.479225805328206	0.869001188107353	1	ns	ns
ACSL4	T.cells.CD8	0.0588258962320439	0.963272708211806	0.046185904331197	0.98584941231052	1	ns	ns
ACSL4	Age	-8.95631423265411e-05	0.981948865142858	-0.0226937647231681	0.996096071792565	1	ns	ns
ACSL4	Healthy	-0.0235757730263024	0.902007028265183	-0.123502381541053	0.977487398183684	1	ns	ns
ACSL4	D1	0.293559442935822	0.256281753398101	1.14308183270982	0.384632353299606	1	ns	ns
ACSL4	D7	0.126677558987124	0.658099771162604	0.444131888463932	0.819942242059929	1	ns	ns
ACSL4	M6	-0.00330862239794734	0.988093529199795	-0.0149680000435326	0.997464899354785	1	ns	ns
ACTB	Monocytes	0.783741105754971	0.106983427311136	1.62951291197092	0.49994403993831	1	ns	ns
ACTB	T.cells.CD4	-0.758689061328618	0.263616825646387	-1.12548871321488	0.679035475049823	1	ns	ns
ACTB	T.cells.CD8	-0.637060545494214	0.27444647498716	-1.10013128468689	0.538902393069005	1	ns	ns
ACTB	Age	0.00139425716900048	0.439338317029002	0.777039360962926	0.783117047475706	1	ns	ns
ACTB	Healthy	0.0610769165051821	0.483561601944494	0.703735404598817	0.828833624267479	1	ns	ns
ACTB	D1	0.184023445978252	0.118801485814293	1.57607664392398	0.212360550666095	1	ns	ns
ACTB	D7	-0.00569226360799784	0.965092821739064	-0.0438955182662014	0.986611056337483	1	ns	ns
ACTB	M6	-0.168581418774387	0.0972063756898767	-1.67744844593611	0.745237337247261	1	ns	ns
ACTR1A	Monocytes	0.579973370744309	0.330243234556536	0.979353668763515	0.744567754882307	1	ns	ns
ACTR1A	T.cells.CD4	-0.123419991817443	0.882150519479492	-0.148699379099183	0.967383943723482	1	ns	ns
ACTR1A	T.cells.CD8	-0.132186756465885	0.853370236970082	-0.185395023480669	0.933819221123586	1	ns	ns
ACTR1A	Age	0.00395480738285905	0.0770779100004605	1.79007731440394	0.436299033768038	1	ns	ns
ACTR1A	Healthy	0.131058112571423	0.2234953097572	1.22642932620746	0.626267480909218	1	ns	ns
ACTR1A	D1	0.286064981487045	0.0498931598096905	1.98982641398316	0.108674649751749	1	ns	ns
ACTR1A	D7	0.174982709098025	0.276277010967624	1.09591439953951	0.516539570077881	1	ns	ns
ACTR1A	M6	0.117426783856831	0.345382514934118	0.948971049913918	0.940026895019449	1	ns	ns
ACTR2	Monocytes	0.94430006576523	0.146452038629984	1.46586745230003	0.535045894118308	1	ns	ns
ACTR2	T.cells.CD4	-0.554280486474846	0.540947468563434	-0.613912409672525	0.819915419293668	1	ns	ns
ACTR2	T.cells.CD8	-0.0650281050040362	0.933382946604492	-0.0838425358923984	0.973836981901315	1	ns	ns
ACTR2	Age	0.000946705537580116	0.694643100821407	0.393925913739184	0.892130122970791	1	ns	ns
ACTR2	Healthy	0.23206587466954	0.0491615207705408	1.99637940372379	0.338955748470571	1	ns	ns
ACTR2	D1	0.224297365492353	0.155244476047229	1.43425987303815	0.265507962695504	1	ns	ns
ACTR2	D7	0.0641744373625219	0.712704631878562	0.369484945594914	0.851204498229734	1	ns	ns
ACTR2	M6	0.00732925457914546	0.956707034118675	0.0544501130005906	0.997464899354785	1	ns	ns
ADAM10	Monocytes	-0.357731834724803	0.637985717783529	-0.472267387586783	0.880377049559654	1	ns	ns
ADAM10	T.cells.CD4	-0.45828223505424	0.668781215492924	-0.429567874260581	0.890381437156464	1	ns	ns
ADAM10	T.cells.CD8	-1.01255758024886	0.270128084129676	-1.11023659475686	0.533697281674909	1	ns	ns
ADAM10	Age	-0.00244385231581659	0.389735095713735	-0.864649881853407	0.759024123184167	1	ns	ns
ADAM10	Healthy	0.359480724593867	0.0103292698879847	2.62477521592028	0.16914179441575	1	ns	ns
ADAM10	D1	0.754062777383596	9.73061245317227e-05	4.09531280798171	0.00110160143451345	0.0892297161955897	**	.
ADAM10	D7	0.758248859495927	0.000374270403668507	3.70905798372829	0.0106880750369427	0.343205960164021	*	ns
ADAM10	M6	-0.0595922473790844	0.707803698961191	-0.376094314650052	0.970839239097907	1	ns	ns
ADAM9	Monocytes	0.199973156364216	0.818578306930221	0.230100404196267	0.955065406550956	1	ns	ns
ADAM9	T.cells.CD4	-3.37448270333872	0.00690295601460467	-2.77041625834621	0.296910052580201	1	ns	ns
ADAM9	T.cells.CD8	-2.33581272564117	0.0282776003350371	-2.23235019834063	0.199786403975428	1	ns	ns
ADAM9	Age	0.00188393568007619	0.562764986544105	0.581067657288469	0.848775481350237	1	ns	ns
ADAM9	Healthy	-0.586940205767339	0.000333856022838403	-3.74271412779965	0.0429970065276462	0.306145972942815	*	ns
ADAM9	D1	0.15693761474877	0.459055368207999	0.74386088267374	0.584375615100282	1	ns	ns
ADAM9	D7	-0.186038869890781	0.429475663728397	-0.793961363592136	0.653116390777678	1	ns	ns
ADAM9	M6	-0.572734041474534	0.00224124095361381	-3.15393670392948	0.474828936480432	1	ns	ns
ADAMTS2	Monocytes	-1.70793579529318	0.192812675493761	-1.31293641749716	0.609314855641774	1	ns	ns
ADAMTS2	T.cells.CD4	-4.54525546323662	0.0146482894608731	-2.49300180154623	0.303284345854603	1	ns	ns
ADAMTS2	T.cells.CD8	-4.30985725866715	0.00727280947236903	-2.75177972069715	0.10756719816391	1	ns	ns
ADAMTS2	Age	0.0106359066396443	0.0312020349535934	2.19160166699811	0.299368298474657	1	ns	ns
ADAMTS2	Healthy	-0.024838378762134	0.915984641749523	-0.105813849915143	0.980918364044423	1	ns	ns
ADAMTS2	D1	0.789864921702296	0.0143381035557355	2.50117439778889	0.0416309920918168	1	*	ns
ADAMTS2	D7	1.1979476829767	0.000986399438478146	3.41554492597508	0.0205574610246468	0.90452828508446	*	ns
ADAMTS2	M6	0.11164821312878	0.68231091229947	0.410750619529791	0.969401358382288	1	ns	ns
ADAP2	Monocytes	0.870892761190221	0.384512845816512	0.874221897782027	0.776648192981809	1	ns	ns
ADAP2	T.cells.CD4	-1.60741137712059	0.252918634497525	-1.1512673244966	0.674204615797182	1	ns	ns
ADAP2	T.cells.CD8	-2.13016370342171	0.0793835937856189	-1.7760230800025	0.326704638612764	1	ns	ns
ADAP2	Age	0.005758006833957	0.125096259867775	1.54933070329672	0.533550094412791	1	ns	ns
ADAP2	Healthy	0.37350458939661	0.0408109620114664	2.07778237966356	0.311863768037622	1	ns	ns
ADAP2	D1	0.524434948911091	0.0329714743177898	2.16854090803134	0.0773269615074507	1	.	ns
ADAP2	D7	0.593396064363243	0.0299019856052714	2.20928456149134	0.133107382524436	1	ns	ns
ADAP2	M6	-0.00187225097374849	0.992845074403757	-0.00899446552099956	0.997464899354785	1	ns	ns
ADGRE1	Monocytes	-0.687258701859984	0.49242296441921	-0.689505557733447	0.830152847318036	1	ns	ns
ADGRE1	T.cells.CD4	-0.814673775457698	0.561357217718529	-0.583167618549068	0.835656767285538	1	ns	ns
ADGRE1	T.cells.CD8	-1.00229169654331	0.405996267323504	-0.835199606836922	0.655455241436009	1	ns	ns
ADGRE1	Age	-0.00170531190020544	0.647714949320736	-0.458602373343962	0.870901185523629	1	ns	ns
ADGRE1	Healthy	0.0416188847058292	0.817575376742716	0.231395590181903	0.961174453307318	1	ns	ns
ADGRE1	D1	0.608553291336977	0.0138273706632864	2.51498345759991	0.0405102201221522	1	*	ns
ADGRE1	D7	0.220040209072173	0.415247499680202	0.818784417405485	0.640144161325352	1	ns	ns
ADGRE1	M6	-0.502751327450265	0.0179747517330653	-2.41393207785992	0.65455105605404	1	ns	ns
ADGRE2	Monocytes	-0.371001915440648	0.717916490738781	-0.362474131885399	0.909294781778263	1	ns	ns
ADGRE2	T.cells.CD4	-3.41637279273408	0.0195215765913841	-2.38154209314459	0.31405764446139	1	ns	ns
ADGRE2	T.cells.CD8	-2.12370166280762	0.0885385651499711	-1.72334805652428	0.334258452375107	1	ns	ns
ADGRE2	Age	0.00612025941876617	0.112761964156577	1.6028233072796	0.509616710975573	1	ns	ns
ADGRE2	Healthy	-0.32778025894019	0.0795995998704678	-1.77472381488822	0.409563842138684	1	ns	ns
ADGRE2	D1	0.0581619885991418	0.815499836932065	0.234077196318208	0.877715200078291	1	ns	ns
ADGRE2	D7	-0.276437563382302	0.319380365143666	-1.00172363112382	0.560198358130048	1	ns	ns
ADGRE2	M6	-0.450521674708968	0.0381682274879158	-2.10654554202088	0.744686480987634	1	ns	ns
ADGRG3	Monocytes	-0.450765491597334	0.60635885978742	-0.517242294977593	0.880377049559654	1	ns	ns
ADGRG3	T.cells.CD4	-2.19185942093363	0.0763607856757157	-1.79451959952585	0.453338139221838	1	ns	ns
ADGRG3	T.cells.CD8	-1.26528357392666	0.231274273779767	-1.20589602575792	0.504948831085824	1	ns	ns
ADGRG3	Age	-0.000970085409955799	0.766157488881954	-0.298379026867204	0.921780435772358	1	ns	ns
ADGRG3	Healthy	0.00611920734104773	0.969053578410761	0.0389121882478569	0.995097571559538	1	ns	ns
ADGRG3	D1	0.614408641051538	0.00471425658657216	2.90415423471316	0.0187141700860895	1	*	ns
ADGRG3	D7	-0.139842755357214	0.553351542215698	-0.595159455023837	0.750626278419815	1	ns	ns
ADGRG3	M6	0.0361940137254497	0.842933242418866	0.198762482267703	0.984540053409018	1	ns	ns
ADIPOR1	Monocytes	0.543884176156459	0.495194773700072	0.685118967621466	0.830152847318036	1	ns	ns
ADIPOR1	T.cells.CD4	-0.288117656175769	0.800568560175234	-0.253427222316184	0.936379298062105	1	ns	ns
ADIPOR1	T.cells.CD8	-1.0062029905907	0.295603999019615	-1.05260315686806	0.557754870578163	1	ns	ns
ADIPOR1	Age	0.00494954413331458	0.0987410222250605	1.66986413421924	0.479076811536405	1	ns	ns
ADIPOR1	Healthy	-0.551641783648717	0.000258920553059431	-3.81705227050748	0.0429970065276462	0.237430147155499	*	ns
ADIPOR1	D1	-0.0187814209483781	0.92305018246688	-0.096886371718872	0.947697964639843	1	ns	ns
ADIPOR1	D7	-0.142238522778532	0.510047776223344	-0.661623910446651	0.718454394465141	1	ns	ns
ADIPOR1	M6	-0.123475573563382	0.460949075217918	-0.740730815954059	0.94601554756029	1	ns	ns
ADM	Monocytes	1.86037445415489	0.132385616109697	1.51966170796116	0.525638073068355	1	ns	ns
ADM	T.cells.CD4	-0.0757598773777301	0.96488676461838	-0.0441548035516053	0.993075026997416	1	ns	ns
ADM	T.cells.CD8	-1.35602878371232	0.360224488316071	-0.920013258840044	0.608957859622869	1	ns	ns
ADM	Age	0.0133054031171503	0.0045905247008035	2.91332906476008	0.181099382222748	1	ns	ns
ADM	Healthy	-0.564336959804237	0.0124498622023169	-2.55465444574829	0.178383181867572	1	ns	ns
ADM	D1	0.456468115532822	0.128344282224893	1.53594616467146	0.226766294412768	1	ns	ns
ADM	D7	-0.279266265036929	0.399930058355995	-0.846087007313446	0.625052466570651	1	ns	ns
ADM	M6	-0.179332981360407	0.485215063382368	-0.701069410135504	0.948184417480313	1	ns	ns
AGFG1	Monocytes	1.53691841760923	0.226948640375646	1.21725093337409	0.647645910011446	1	ns	ns
AGFG1	T.cells.CD4	-0.933453479789668	0.599256718221926	-0.527489866719656	0.852536683678424	1	ns	ns
AGFG1	T.cells.CD8	0.140062409105746	0.926811349386008	0.0921360349034917	0.970737634632545	1	ns	ns
AGFG1	Age	0.00852902692707329	0.0737972445630374	1.81068847917817	0.428304261166489	1	ns	ns
AGFG1	Healthy	-0.639676167608361	0.00621578032471267	-2.80760875704625	0.135711203756227	1	ns	ns
AGFG1	D1	0.249696636005348	0.417608168385445	0.814631100269702	0.55324577601031	1	ns	ns
AGFG1	D7	-0.137596740948609	0.687108397605087	-0.404191750162352	0.837231526339411	1	ns	ns
AGFG1	M6	-0.362656244306356	0.17294260620113	-1.37460765212811	0.821701398375316	1	ns	ns
AGO4	Monocytes	1.38909100141313	0.147689325607944	1.46133196873535	0.537425045962241	1	ns	ns
AGO4	T.cells.CD4	-0.562805229908689	0.673790727114273	-0.422443325312018	0.890381437156464	1	ns	ns
AGO4	T.cells.CD8	0.837131768161891	0.466552485897696	0.731460090742649	0.695993769271397	1	ns	ns
AGO4	Age	-0.000289969953521109	0.935027094620474	-0.0817685201153998	0.976365494234471	1	ns	ns
AGO4	Healthy	0.019989959107885	0.907504848424429	0.116540589222216	0.979448020833501	1	ns	ns
AGO4	D1	0.209037892825138	0.367623507805999	0.905862329224932	0.501652911693603	1	ns	ns
AGO4	D7	0.301185121875334	0.243276379296178	1.17517271096863	0.479751483472247	1	ns	ns
AGO4	M6	0.0742289400327097	0.709563247464509	0.37371948573916	0.970839239097907	1	ns	ns
AGPAT2	Monocytes	-0.552803644121103	0.64036149624459	-0.468907630699408	0.880377049559654	1	ns	ns
AGPAT2	T.cells.CD4	-2.1641108087993	0.19388430355409	-1.30974888650953	0.624864169851968	1	ns	ns
AGPAT2	T.cells.CD8	-2.22707117205036	0.120436685153369	-1.56902232960984	0.378220685909725	1	ns	ns
AGPAT2	Age	-0.000984001722948859	0.823514418816962	-0.223731540700003	0.946542092578663	1	ns	ns
AGPAT2	Healthy	0.13960561737788	0.513476207312011	0.656245612824787	0.838559650096386	1	ns	ns
AGPAT2	D1	0.93672146089716	0.00155068450142299	3.27299895582574	0.00814052629683973	1	**	ns
AGPAT2	D7	0.458293081618773	0.15310642712359	1.44181553438181	0.370444838185573	1	ns	ns
AGPAT2	M6	0.206850384627526	0.403478893542453	0.839705566194662	0.940026895019449	1	ns	ns
AGTRAP	Monocytes	1.34981833789806	0.0100114298669539	2.63648267146656	0.217008301085208	1	ns	ns
AGTRAP	T.cells.CD4	-1.35763032595907	0.0654896908671401	-1.86803060260102	0.443579662227893	1	ns	ns
AGTRAP	T.cells.CD8	-2.01032042583667	0.00161578325129171	-3.26106047809633	0.0691360629149516	1	.	ns
AGTRAP	Age	0.000743056910155238	0.698392517855192	0.388844896745686	0.892130122970791	1	ns	ns
AGTRAP	Healthy	-0.21115703585077	0.0255580950926104	-2.273767728714	0.258401496618206	1	ns	ns
AGTRAP	D1	-0.036234652879394	0.772129963421557	-0.290534670046187	0.842771521649477	1	ns	ns
AGTRAP	D7	-0.0886505010699877	0.523573859875067	-0.640554494601925	0.727877144486012	1	ns	ns
AGTRAP	M6	-0.20915938921381	0.0546030343010174	-1.94952034247195	0.745237337247261	1	ns	ns
AIF1	Monocytes	1.36377021259619	0.0610038108528797	1.8991884285917	0.402105505600614	1	ns	ns
AIF1	T.cells.CD4	-1.83086892364708	0.0724795053518643	-1.8191824145955	0.445803610997119	1	ns	ns
AIF1	T.cells.CD8	-2.62020782456152	0.00325091397105225	-3.03068793058316	0.0802827177224097	1	.	ns
AIF1	Age	-6.5475239792043e-05	0.980559347610964	-0.0244409962472491	0.996096071792565	1	ns	ns
AIF1	Healthy	-0.0781162019020343	0.548242176133893	-0.602858086802202	0.857994013380902	1	ns	ns
AIF1	D1	-0.0491194732484512	0.77881685705209	-0.281773112643724	0.847182749604706	1	ns	ns
AIF1	D7	-0.744363215872198	0.000235276656926336	-3.8446937785079	0.00967487889307262	0.21574869440145	**	ns
AIF1	M6	-0.192431985115129	0.203226384320727	-1.28250306443662	0.845782928824572	1	ns	ns
ALDH2	Monocytes	2.08719741681108	0.0424357343994345	2.06088723463362	0.344367862338774	1	ns	ns
ALDH2	T.cells.CD4	-0.874252597217562	0.539632207589613	-0.615913569803565	0.819824475631215	1	ns	ns
ALDH2	T.cells.CD8	-1.8871511845183	0.125497694412616	-1.5476616444516	0.387479413388448	1	ns	ns
ALDH2	Age	0.00159515633293857	0.673974193213325	0.422190935343913	0.880334632687505	1	ns	ns
ALDH2	Healthy	-0.086938023686087	0.63552302171893	-0.475715805036359	0.911454758875608	1	ns	ns
ALDH2	D1	0.182799378240571	0.459269030660286	0.743505881415883	0.584375615100282	1	ns	ns
ALDH2	D7	-0.36650787780311	0.183174004485758	-1.34222094234621	0.41474212867516	1	ns	ns
ALDH2	M6	0.00714577234917434	0.973143689879151	0.0337671318148543	0.997464899354785	1	ns	ns
ALDH3B1	Monocytes	1.75565807610262	0.034843701895351	2.14571199836111	0.331781438311528	1	ns	ns
ALDH3B1	T.cells.CD4	-0.30184319527792	0.798275096587639	-0.256399603788156	0.936084736024124	1	ns	ns
ALDH3B1	T.cells.CD8	-0.723006507723005	0.465154279412371	-0.733804065529396	0.695993769271397	1	ns	ns
ALDH3B1	Age	0.00151254832899683	0.621908305632841	0.495014429488088	0.856742211447198	1	ns	ns
ALDH3B1	Healthy	-0.125055005107861	0.404481261945549	-0.837923424753791	0.779221254630396	1	ns	ns
ALDH3B1	D1	-0.364558105959288	0.0720246268341974	-1.8222752390729	0.14738587642241	1	ns	ns
ALDH3B1	D7	-0.383964741871253	0.0871551806550774	-1.73115379383376	0.25615801493816	1	ns	ns
ALDH3B1	M6	-0.433451483731884	0.01365400974132	-2.52012634988209	0.587966705006484	1	ns	ns
ALDH4A1	Monocytes	0.470636030695596	0.589653190565336	0.541436315343788	0.880377049559654	1	ns	ns
ALDH4A1	T.cells.CD4	0.355854792976768	0.770939232738378	0.292097048998816	0.921709617237409	1	ns	ns
ALDH4A1	T.cells.CD8	0.0430400254167534	0.967294170995444	0.041125704731417	0.987706441884018	1	ns	ns
ALDH4A1	Age	0.00138154533947864	0.671184148624054	0.426032080116746	0.87925123469751	1	ns	ns
ALDH4A1	Healthy	-0.0534965788659861	0.733915154367059	-0.341063571102777	0.950565249370894	1	ns	ns
ALDH4A1	D1	0.23574858136891	0.267123953208038	1.1171983624121	0.396657535625642	1	ns	ns
ALDH4A1	D7	0.110132959032214	0.639636728026279	0.469926041995254	0.811268159889485	1	ns	ns
ALDH4A1	M6	-0.0828971039697404	0.649283367505568	-0.456410748838104	0.963728235393889	1	ns	ns
ALOX15B	Monocytes	-0.254531359272123	0.827253440807543	-0.218913349634316	0.957817430833986	1	ns	ns
ALOX15B	T.cells.CD4	-1.78879940491442	0.27549968353409	-1.09770269891799	0.686503287502067	1	ns	ns
ALOX15B	T.cells.CD8	-2.82958801713229	0.0464612939439172	-2.02130933720363	0.261057019106681	1	ns	ns
ALOX15B	Age	0.00711412143000306	0.104760913645281	1.64008808996191	0.490131417411853	1	ns	ns
ALOX15B	Healthy	0.0400297975115866	0.849152704330878	0.190792570541957	0.963509401591106	1	ns	ns
ALOX15B	D1	0.516730384026379	0.0707261201512179	1.83068634435894	0.146322739655457	1	ns	ns
ALOX15B	D7	0.277636658924409	0.378362432294867	0.885641084727576	0.615174380167364	1	ns	ns
ALOX15B	M6	0.261626791244288	0.284644985091967	1.07688037022007	0.884576353187206	1	ns	ns
ALOX5	Monocytes	2.07207866205833	0.0110451155662146	2.59941603800535	0.217008301085208	1	ns	ns
ALOX5	T.cells.CD4	-2.0461930290224	0.0706025853294679	-1.83150579555242	0.444275111850907	1	ns	ns
ALOX5	T.cells.CD8	-1.26898028864448	0.189717516383937	-1.32221797495512	0.467663877752876	1	ns	ns
ALOX5	Age	-0.00444634877617632	0.138654189674599	-1.495161251751	0.560114061372719	1	ns	ns
ALOX5	Healthy	0.0320265885898464	0.824351515549993	0.222652385823668	0.961174453307318	1	ns	ns
ALOX5	D1	0.394776900162987	0.0445163099227456	2.04004751039891	0.0983649546967655	1	.	ns
ALOX5	D7	-0.0897476584148063	0.677327324582167	-0.417582873297009	0.830359835082684	1	ns	ns
ALOX5	M6	-0.0827062075498482	0.620816100915793	-0.496548825429524	0.95681023996477	1	ns	ns
AMPH	Monocytes	0.503206422209127	0.635588972379205	0.475622857411569	0.880377049559654	1	ns	ns
AMPH	T.cells.CD4	-1.45730265712562	0.328561433232353	-0.982784820662447	0.721496256292614	1	ns	ns
AMPH	T.cells.CD8	-1.48086781229961	0.248334680620351	-1.16254951981321	0.519915301664068	1	ns	ns
AMPH	Age	0.000385480439681209	0.922434016153176	0.0976638498108749	0.976365494234471	1	ns	ns
AMPH	Healthy	-0.126963204151402	0.507869492485979	-0.665030453391327	0.838219338157701	1	ns	ns
AMPH	D1	0.134061567096753	0.603082292663111	0.521963131183404	0.711745768818626	1	ns	ns
AMPH	D7	0.331104810569968	0.249069035861165	1.16073219179794	0.485949586988699	1	ns	ns
AMPH	M6	-0.118080197559756	0.594674523393312	-0.534131154401221	0.95681023996477	1	ns	ns
ANAPC11	Monocytes	0.183601981637035	0.746965339487936	0.323715586325332	0.914703728204189	1	ns	ns
ANAPC11	T.cells.CD4	-1.19337436320229	0.137073169793626	-1.50125715670462	0.532842033112787	1	ns	ns
ANAPC11	T.cells.CD8	-1.03825068828618	0.132192131182052	-1.52043234100226	0.391032852561102	1	ns	ns
ANAPC11	Age	-5.07385463231545e-05	0.980926394954965	-0.0239794500157974	0.996096071792565	1	ns	ns
ANAPC11	Healthy	-0.0910213412062534	0.376373890780783	-0.889357953408735	0.751927794871411	1	ns	ns
ANAPC11	D1	-0.0578157216057671	0.675636670942459	-0.419905139337301	0.763003481840191	1	ns	ns
ANAPC11	D7	-0.358120674272234	0.0215758645378785	-2.3418853827028	0.109309766747153	1	ns	ns
ANAPC11	M6	-0.190262144788652	0.112185509891854	-1.60543575339338	0.750905931173941	1	ns	ns
ANG	Monocytes	-0.451230334598697	0.6625131633872	-0.438010644433964	0.886897183687682	1	ns	ns
ANG	T.cells.CD4	-2.852983221472	0.0514722434893343	-1.97595811785014	0.440266139057059	1	ns	ns
ANG	T.cells.CD8	-3.07249777105797	0.0152661844751695	-2.47717437199625	0.1538361666344	1	ns	ns
ANG	Age	0.000523168798857894	0.892049851870688	0.136126652093769	0.965772980124463	1	ns	ns
ANG	Healthy	0.237523181941957	0.204896358886686	1.27773118889227	0.615879552026626	1	ns	ns
ANG	D1	0.983979216555387	0.000172071510840367	3.93451581814349	0.00151720745615977	0.157789575440616	**	ns
ANG	D7	0.742482919622233	0.0090409873263613	2.67314699097657	0.0649965841383793	1	.	ns
ANG	M6	0.0246834283651858	0.908983621805513	0.114669033814843	0.990205859682538	1	ns	ns
ANKRD34B	Monocytes	-0.277843671505347	0.675711843745963	-0.419801834174643	0.89026977114231	1	ns	ns
ANKRD34B	T.cells.CD4	-1.9127181241489	0.0423278326585765	-2.06199181200705	0.388146225479147	1	ns	ns
ANKRD34B	T.cells.CD8	-1.30740155534782	0.104631680633783	-1.64070856353202	0.360703951658569	1	ns	ns
ANKRD34B	Age	-0.00573677184008211	0.0225965775782308	-2.32341266163792	0.282105423869837	1	ns	ns
ANKRD34B	Healthy	-0.0802670231373749	0.503387070905172	-0.672091024572946	0.838219338157701	1	ns	ns
ANKRD34B	D1	0.364455755337217	0.025897720897588	2.26833727155913	0.0652423353381544	1	.	ns
ANKRD34B	D7	0.223901027893771	0.213088919488494	1.25472891432229	0.44817096140126	1	ns	ns
ANKRD34B	M6	-0.0387043131526376	0.780271013320782	-0.279870731988383	0.970839239097907	1	ns	ns
ANO10	Monocytes	-0.0401116930200934	0.960362604880075	-0.0498501534138824	0.98949720075846	1	ns	ns
ANO10	T.cells.CD4	-0.349941984384469	0.760344582370114	-0.306084889678447	0.921709617237409	1	ns	ns
ANO10	T.cells.CD8	-0.655222558046795	0.50075927950528	-0.676278787010324	0.719980507834352	1	ns	ns
ANO10	Age	0.00158342099993915	0.599464737930881	0.527206987135867	0.853181335417185	1	ns	ns
ANO10	Healthy	-0.346904107593827	0.0198044422575287	-2.37591342725346	0.221471628660413	1	ns	ns
ANO10	D1	-0.0295598640578839	0.880522688120636	-0.150769153196993	0.921734366445917	1	ns	ns
ANO10	D7	-0.0502587163933154	0.817867010158468	-0.231019993153912	0.906605445767618	1	ns	ns
ANO10	M6	-0.480339653233077	0.0055407256173223	-2.84808339080587	0.474828936480432	1	ns	ns
ANPEP	Monocytes	2.47707781831021	0.042011678246684	2.06563053163638	0.344367862338774	1	ns	ns
ANPEP	T.cells.CD4	0.555111594217811	0.749127212281379	0.320852401411332	0.921709617237409	1	ns	ns
ANPEP	T.cells.CD8	0.590773836985836	0.683527173993831	0.409103205656364	0.852345656655712	1	ns	ns
ANPEP	Age	0.00415314028055526	0.356482973709915	0.927298512591719	0.756659437148782	1	ns	ns
ANPEP	Healthy	-0.311748369726005	0.158319217724585	-1.42360986919752	0.543740534282565	1	ns	ns
ANPEP	D1	0.120351649927907	0.682753507767095	0.410155863775518	0.766321868570901	1	ns	ns
ANPEP	D7	0.429597669309522	0.190218960967838	1.32080077781468	0.420315149897609	1	ns	ns
ANPEP	M6	-0.342703138201332	0.177963537009225	-1.35863438732101	0.825225725975729	1	ns	ns
ANXA1	Monocytes	0.146427782419658	0.862446017777338	0.173804634721354	0.967776371671648	1	ns	ns
ANXA1	T.cells.CD4	-1.17834120808217	0.333287576551347	-0.973178446112792	0.722517039474196	1	ns	ns
ANXA1	T.cells.CD8	-1.73514741405891	0.0909706692458192	-1.7103452102068	0.33637138588071	1	ns	ns
ANXA1	Age	-0.00137658111916862	0.662852076987739	-0.437558023892414	0.877861208755769	1	ns	ns
ANXA1	Healthy	-0.066429114978977	0.666512556957014	-0.432481669442198	0.917113115068833	1	ns	ns
ANXA1	D1	0.415769891376875	0.0467199561189352	2.01901514380887	0.102493300863788	1	ns	ns
ANXA1	D7	-0.111836912458908	0.625558149854871	-0.489819587537708	0.798962566837319	1	ns	ns
ANXA1	M6	-0.083142287053733	0.63988056021103	-0.46959324968327	0.959118982320978	1	ns	ns
ANXA2	Monocytes	-0.143074421303006	0.871231168926086	-0.16259530933574	0.967776371671648	1	ns	ns
ANXA2	T.cells.CD4	-1.97517538882759	0.11304107668019	-1.60156224023788	0.496821808210112	1	ns	ns
ANXA2	T.cells.CD8	-2.13129023228398	0.0474846653471319	-2.01171861348185	0.263899624989818	1	ns	ns
ANXA2	Age	-0.00417366221577449	0.207131769339248	-1.27138845619895	0.639651654813774	1	ns	ns
ANXA2	Healthy	0.143491883457058	0.368766730262644	0.903692061644392	0.747750606023022	1	ns	ns
ANXA2	D1	0.750488497109288	0.000718368193701489	3.51324994577738	0.00465032099582957	0.658743633624265	**	ns
ANXA2	D7	0.101387433767963	0.670230473039314	0.427346490316009	0.824592694052594	1	ns	ns
ANXA2	M6	-0.300097051599916	0.106424116404513	-1.6321574041363	0.747273505067999	1	ns	ns
ANXA3	Monocytes	0.278764740104758	0.799448829345755	0.254874344844616	0.945928485819428	1	ns	ns
ANXA3	T.cells.CD4	1.50535012158405	0.32893846896842	0.98201459981228	0.721496256292614	1	ns	ns
ANXA3	T.cells.CD8	0.310146559443129	0.814381112362803	0.235523298296595	0.916296342437307	1	ns	ns
ANXA3	Age	0.00118837398682692	0.771589564319965	0.29124358615872	0.92211152974933	1	ns	ns
ANXA3	Healthy	-0.0136766096088498	0.944919497361095	-0.0692969066837016	0.986892003508114	1	ns	ns
ANXA3	D1	0.676262022803536	0.0127069223364872	2.5469608801434	0.0379552045034488	1	*	ns
ANXA3	D7	0.33614753303861	0.257595970300475	1.13990381298934	0.499253174646871	1	ns	ns
ANXA3	M6	0.0617879146887493	0.787550788109819	0.270362290011398	0.973061848966866	1	ns	ns
ANXA5	Monocytes	0.686215761091942	0.314461979066104	1.01201865644107	0.729849877890281	1	ns	ns
ANXA5	T.cells.CD4	-0.308243402595685	0.746486845293551	-0.324349894379391	0.921303414716266	1	ns	ns
ANXA5	T.cells.CD8	-1.56617786700073	0.0584839029941644	-1.91843697991928	0.288378910326103	1	ns	ns
ANXA5	Age	0.00152401088484066	0.548503373413432	0.60246365242613	0.847188480213568	1	ns	ns
ANXA5	Healthy	0.107698416408584	0.38128212587195	0.880205877153439	0.75842887076915	1	ns	ns
ANXA5	D1	0.400221428364094	0.0171890364961278	2.43134820717207	0.0476203820753752	1	*	ns
ANXA5	D7	-0.137263996936752	0.454879807578513	-0.750817639054086	0.66954218868298	1	ns	ns
ANXA5	M6	-0.138074408989664	0.33261704726624	-0.974530238344572	0.939259434152614	1	ns	ns
AOAH	Monocytes	1.74850559620186	0.0194205699239035	2.38358611704403	0.261892097356169	1	ns	ns
AOAH	T.cells.CD4	-0.135600401922985	0.895388373971093	-0.13189153969495	0.974083315072606	1	ns	ns
AOAH	T.cells.CD8	-0.277727290457236	0.753960970932843	-0.314456808847788	0.882985925743317	1	ns	ns
AOAH	Age	-0.000479197236883275	0.861424111143984	-0.175102794591467	0.952346033452673	1	ns	ns
AOAH	Healthy	0.0621168140615878	0.64010563218745	0.469267103110697	0.911454758875608	1	ns	ns
AOAH	D1	-0.180063048978251	0.314884056547609	-1.01113097278891	0.44559981458975	1	ns	ns
AOAH	D7	-0.195924489555998	0.324747244401208	-0.990609619188891	0.563856151476995	1	ns	ns
AOAH	M6	-0.143411665648457	0.35217204279438	-0.935626678583864	0.940026895019449	1	ns	ns
AP1M1	Monocytes	1.15207485404386	0.116381025744121	1.58685197046708	0.507316089309675	1	ns	ns
AP1M1	T.cells.CD4	-0.325766874741243	0.75161133601079	-0.317679393290959	0.921709617237409	1	ns	ns
AP1M1	T.cells.CD8	1.154503761557	0.190255458093481	1.32071388444247	0.467732587323652	1	ns	ns
AP1M1	Age	-0.00458970560002568	0.0940233127128942	-1.69405841006798	0.47114414075259	1	ns	ns
AP1M1	Healthy	0.283323926106181	0.0339973771892429	2.15585364717339	0.295908286856016	1	ns	ns
AP1M1	D1	0.200806676659845	0.258815062653221	1.13696727172884	0.38779969355066	1	ns	ns
AP1M1	D7	0.234019866975103	0.236006000891662	1.19365215041847	0.470472832212292	1	ns	ns
AP1M1	M6	-0.0559913032434152	0.713477396360643	-0.368444354865421	0.970839239097907	1	ns	ns
AP2S1	Monocytes	-0.0132072795223946	0.986787467693346	-0.0166106175343763	0.995472065868865	1	ns	ns
AP2S1	T.cells.CD4	-2.09793084922172	0.0678812562838396	-1.85057454656739	0.443579662227893	1	ns	ns
AP2S1	T.cells.CD8	-2.07763751106996	0.0328838461313264	-2.17007130292756	0.218604148186361	1	ns	ns
AP2S1	Age	0.00381392514946697	0.202418421863281	1.28491860729493	0.636075335322073	1	ns	ns
AP2S1	Healthy	0.184952465713555	0.204072690629993	1.28008164224163	0.615879552026626	1	ns	ns
AP2S1	D1	0.255564971037663	0.19116276524021	1.31788090235256	0.311361022602616	1	ns	ns
AP2S1	D7	0.15033246050827	0.486625498211189	0.698807186332955	0.699428811692258	1	ns	ns
AP2S1	M6	-0.0583315538271408	0.727422802641696	-0.349734780085524	0.970839239097907	1	ns	ns
APH1B	Monocytes	-0.663421488110469	0.475749764430821	-0.716399810176514	0.823136856571816	1	ns	ns
APH1B	T.cells.CD4	-3.30329070340189	0.0127698101207025	-2.54510007571766	0.303284345854603	1	ns	ns
APH1B	T.cells.CD8	-3.07666307715517	0.00711820041581984	-2.75946247517821	0.10756719816391	1	ns	ns
APH1B	Age	0.00684860182988901	0.0507379501651434	1.98236123753786	0.371374203720846	1	ns	ns
APH1B	Healthy	0.15441931525947	0.358110249135976	0.924090843199711	0.741280131958668	1	ns	ns
APH1B	D1	0.646039243909921	0.00514709164102973	2.87371583881069	0.0199995043848486	1	*	ns
APH1B	D7	0.212744808097961	0.39662063409457	0.85206925373834	0.624835560692553	1	ns	ns
APH1B	M6	0.134084806878636	0.490272000201372	0.692946642884177	0.948184417480313	1	ns	ns
APLP2	Monocytes	1.9553695683424	0.0222907931009616	2.32938714002169	0.277375969603796	1	ns	ns
APLP2	T.cells.CD4	-1.54670945471348	0.201049725924612	-1.28892793252517	0.635733098871963	1	ns	ns
APLP2	T.cells.CD8	-0.650641622814558	0.521563924678623	-0.643693616175462	0.730537005089559	1	ns	ns
APLP2	Age	0.00708920237681387	0.0263280686286412	2.26202352455845	0.299368298474657	1	ns	ns
APLP2	Healthy	-0.197485620467958	0.199501163464373	-1.29325487781026	0.613361794971725	1	ns	ns
APLP2	D1	0.301385260479716	0.145057377157794	1.47104277332096	0.250976631799429	1	ns	ns
APLP2	D7	0.0728320682966127	0.749392923825069	0.320503325446104	0.878763824996916	1	ns	ns
APLP2	M6	-0.0124318004310411	0.943919083612657	-0.0705582555389254	0.997464899354785	1	ns	ns
APOBEC3A	Monocytes	1.24727189177289	0.37932884956286	0.883839135444938	0.774730281843699	1	ns	ns
APOBEC3A	T.cells.CD4	-3.30819994331979	0.0981580368262605	-1.67261498423101	0.483502130411209	1	ns	ns
APOBEC3A	T.cells.CD8	-4.79636606386348	0.00595107451339582	-2.82294904462475	0.101058061644148	1	ns	ns
APOBEC3A	Age	0.0127150072133988	0.0179188979470801	2.41514747430655	0.269370974056925	1	ns	ns
APOBEC3A	Healthy	0.113812633548995	0.656078835539948	0.44694047039465	0.917113115068833	1	ns	ns
APOBEC3A	D1	-0.368214553112262	0.285565235026359	-1.07481083359711	0.416316884768157	1	ns	ns
APOBEC3A	D7	-0.880567261202006	0.0231141381388359	-2.31432647416028	0.115193829746264	1	ns	ns
APOBEC3A	M6	0.125902394247473	0.670501430554024	0.426972965454841	0.964348195841909	1	ns	ns
APOBR	Monocytes	0.725264805479249	0.531739744310528	0.628004499893851	0.855447974618866	1	ns	ns
APOBR	T.cells.CD4	0.479579450558376	0.769385946799439	0.294251813978184	0.921709617237409	1	ns	ns
APOBR	T.cells.CD8	-0.825936250343929	0.554152923831153	-0.593981129208397	0.75844512112413	1	ns	ns
APOBR	Age	0.00143601104515632	0.739815888662633	0.333215873805227	0.915989440180174	1	ns	ns
APOBR	Healthy	0.0367560350047738	0.860815568580433	0.175883202959132	0.969329208823709	1	ns	ns
APOBR	D1	0.144521976218618	0.608243463450115	0.514532777713883	0.715075969209942	1	ns	ns
APOBR	D7	0.182078062286268	0.560840787860587	0.583939083925093	0.755385156680917	1	ns	ns
APOBR	M6	-0.445265361368388	0.0689900662911736	-1.84231388619209	0.745237337247261	1	ns	ns
AQP9	Monocytes	2.44626679288792	0.00559104617865671	2.84575712977011	0.217008301085208	1	ns	ns
AQP9	T.cells.CD4	0.328052576991031	0.791667628571844	0.264996075300642	0.931911701412556	1	ns	ns
AQP9	T.cells.CD8	-1.76561032257338	0.0918444630752103	-1.70566079147035	0.33823844433722	1	ns	ns
AQP9	Age	0.0078001304048503	0.017285227492561	2.4297248784992	0.264175893511307	1	ns	ns
AQP9	Healthy	0.227882494686641	0.150051401754372	1.45281007382403	0.534034777554065	1	ns	ns
AQP9	D1	1.48739590539848	4.42420637273438e-10	7.07496765295381	5.07124655474678e-08	4.05699724379743e-07	***	***
AQP9	D7	0.695109156593327	0.00375730950714968	2.98246556006128	0.0417578616436935	1	*	ns
AQP9	M6	0.58637817594873	0.00169977469346438	3.24435349716449	0.474828936480432	1	ns	ns
ARAP1	Monocytes	0.872800694770086	0.441105865024775	0.77403028217283	0.802567615531187	1	ns	ns
ARAP1	T.cells.CD4	-0.206134377638585	0.896539059892344	-0.130432385039744	0.974083315072606	1	ns	ns
ARAP1	T.cells.CD8	0.848571699559852	0.533652519222138	0.625043203576178	0.740331861008625	1	ns	ns
ARAP1	Age	0.00748942706105096	0.0786670349165712	1.78035420899529	0.437198006172702	1	ns	ns
ARAP1	Healthy	0.30414984759055	0.138753265516557	1.49478106639399	0.510990941681457	1	ns	ns
ARAP1	D1	0.453461977191034	0.101377035986613	1.65654309793696	0.191019048205691	1	ns	ns
ARAP1	D7	0.887536509987198	0.00451158419946451	2.91930245244339	0.0459680301212106	1	*	ns
ARAP1	M6	0.00873720574998878	0.970507968154825	0.0370825616755335	0.997464899354785	1	ns	ns
ARHGAP18	Monocytes	0.947387500393571	0.332451075045911	0.974866744999778	0.744567754882307	1	ns	ns
ARHGAP18	T.cells.CD4	0.365648032378519	0.789012626611722	0.268455920896532	0.931177063839059	1	ns	ns
ARHGAP18	T.cells.CD8	0.29408771943799	0.802165593309605	0.251346660854455	0.913460116771856	1	ns	ns
ARHGAP18	Age	-0.00313790098031436	0.389247050622745	-0.865509405642822	0.759024123184167	1	ns	ns
ARHGAP18	Healthy	-0.0559752263110862	0.750375838491588	-0.319198307618449	0.956552812896654	1	ns	ns
ARHGAP18	D1	0.218416511876799	0.357221029537075	0.925810423279014	0.491111970143175	1	ns	ns
ARHGAP18	D7	0.421102703718199	0.111809171705996	1.60714710924567	0.292940029869709	1	ns	ns
ARHGAP18	M6	-0.0923486206032764	0.650450709878384	-0.454781002333551	0.963728235393889	1	ns	ns
ARHGAP26	Monocytes	1.54177718138053	0.097581005856859	1.6755411339433	0.492606682943725	1	ns	ns
ARHGAP26	T.cells.CD4	-0.823113084353674	0.525068536939429	-0.638241627656232	0.819824475631215	1	ns	ns
ARHGAP26	T.cells.CD8	0.201628796463726	0.856027439223171	0.181997181861718	0.935093389568721	1	ns	ns
ARHGAP26	Age	0.0030280683831014	0.380267095760153	0.882092461481089	0.759024123184167	1	ns	ns
ARHGAP26	Healthy	-0.0824845310719734	0.620662585793092	-0.496767421517392	0.904541186753363	1	ns	ns
ARHGAP26	D1	-0.0931347680623805	0.677802112145295	-0.416931118897079	0.764507425384054	1	ns	ns
ARHGAP26	D7	0.0815040503555847	0.743343098869333	0.328520646026418	0.872785687148756	1	ns	ns
ARHGAP26	M6	-0.0436139030755664	0.821107139620107	-0.226836391916375	0.981142812561225	1	ns	ns
ARHGAP30	Monocytes	0.320546536911087	0.728662366912114	0.34807533946184	0.912776625949456	1	ns	ns
ARHGAP30	T.cells.CD4	-1.12465596124218	0.386067923246571	-0.871352730544965	0.748361457935415	1	ns	ns
ARHGAP30	T.cells.CD8	0.109499037276012	0.921568081144736	0.0987577284360626	0.970737634632545	1	ns	ns
ARHGAP30	Age	0.00114678749931824	0.739373597614429	0.333795185146228	0.915989440180174	1	ns	ns
ARHGAP30	Healthy	0.177340827541515	0.288975708315749	1.06718082521912	0.684276193161676	1	ns	ns
ARHGAP30	D1	0.296550423768802	0.188309795359846	1.32647695262625	0.307807633413509	1	ns	ns
ARHGAP30	D7	0.566519594190819	0.0250636926361051	2.28163987264947	0.119705240350565	1	ns	ns
ARHGAP30	M6	-0.292180974171301	0.132700942599521	-1.51840769195401	0.778378067373651	1	ns	ns
ARHGEF40	Monocytes	0.550918539787659	0.575257455233891	0.562543953437123	0.880377049559654	1	ns	ns
ARHGEF40	T.cells.CD4	-1.21174595031307	0.379875428271512	-0.882821275862033	0.748361457935415	1	ns	ns
ARHGEF40	T.cells.CD8	-1.07030620059798	0.366642526513007	-0.907728016207557	0.615771422733384	1	ns	ns
ARHGEF40	Age	0.00303130133821218	0.409090220448936	0.829684804307317	0.76440065931699	1	ns	ns
ARHGEF40	Healthy	-0.0303292643078177	0.8641496880856	-0.171624018136299	0.969920763738672	1	ns	ns
ARHGEF40	D1	0.180009154802701	0.451097266308666	0.75715127764943	0.580332145246352	1	ns	ns
ARHGEF40	D7	0.234998504934852	0.376037445448348	0.88998803657793	0.613569995509137	1	ns	ns
ARHGEF40	M6	-0.0607099372420947	0.767452535420731	-0.296676504545302	0.970839239097907	1	ns	ns
ARL11	Monocytes	-0.00744746437314776	0.994252631854634	-0.00722498839229534	0.998298505795385	1	ns	ns
ARL11	T.cells.CD4	-0.231805515285185	0.872913944207267	-0.160451811617666	0.964412152816944	1	ns	ns
ARL11	T.cells.CD8	-3.98185209368643	0.00189561318221266	-3.20842926117647	0.0691360629149516	1	.	ns
ARL11	Age	-0.00216319033377912	0.575273312312301	-0.562520565291014	0.848951170779475	1	ns	ns
ARL11	Healthy	0.0943982459395121	0.613143099928463	0.507504339885447	0.900269826253793	1	ns	ns
ARL11	D1	0.64371015832416	0.0118748129091281	2.57239748076446	0.0360944460975088	1	*	ns
ARL11	D7	0.0237242699308619	0.932177506157666	0.0853633740009061	0.97488916843856	1	ns	ns
ARL11	M6	-0.0402182047134457	0.852329534651882	-0.186726387846628	0.984540053409018	1	ns	ns
ARNT	Monocytes	0.405413000973408	0.680379128982699	0.413396684043348	0.892382977012484	1	ns	ns
ARNT	T.cells.CD4	1.77898927719641	0.199141418795639	1.29429951424779	0.634071809151391	1	ns	ns
ARNT	T.cells.CD8	-0.403450665324629	0.733441747349263	-0.341694806602687	0.867827202992612	1	ns	ns
ARNT	Age	-0.00387024579260827	0.293185662699551	-1.05784689516353	0.715549314550481	1	ns	ns
ARNT	Healthy	0.487278533488492	0.00723681881901184	2.75355472988968	0.142975213147537	1	ns	ns
ARNT	D1	0.805523007493491	0.00109315615509437	3.38350061539279	0.00642579611680475	1	**	ns
ARNT	D7	0.779062675051799	0.00416896014526985	2.94640003488221	0.043442459695596	1	*	ns
ARNT	M6	0.343529066887039	0.0974049976100167	1.67643648119128	0.745237337247261	1	ns	ns
ARPC1A	Monocytes	-0.942310769892496	0.143996026994743	-1.4751175284116	0.532436922395884	1	ns	ns
ARPC1A	T.cells.CD4	-1.11311213096576	0.219744918878588	-1.23795905137438	0.654488726995083	1	ns	ns
ARPC1A	T.cells.CD8	-2.29534881627517	0.00373960092293569	-2.98433976388133	0.0845958490578817	1	.	ns
ARPC1A	Age	-0.0027997416145636	0.243523765754227	-1.17461478308958	0.681385666368914	1	ns	ns
ARPC1A	Healthy	0.244582083950725	0.0371755537250643	2.11812488549762	0.304374846123964	1	ns	ns
ARPC1A	D1	0.619329566830061	0.000142063538463137	3.98910266366707	0.00130513798374285	0.130272264770697	**	ns
ARPC1A	D7	0.344635609920536	0.0488435037146505	1.99925440673987	0.179157971625338	1	ns	ns
ARPC1A	M6	0.108692356030308	0.418241160092331	0.813520020558835	0.940026895019449	1	ns	ns
ARPC1B	Monocytes	0.967930884263131	0.0865071592713008	1.73488225862886	0.472184911022517	1	ns	ns
ARPC1B	T.cells.CD4	0.0232484233709295	0.976952533359097	0.0289767563544114	0.993075026997416	1	ns	ns
ARPC1B	T.cells.CD8	-1.08450425168876	0.110307149344376	-1.6142277332179	0.364600590493417	1	ns	ns
ARPC1B	Age	0.000436532492865797	0.834558762365284	0.209521335024842	0.946542092578663	1	ns	ns
ARPC1B	Healthy	0.133442804733403	0.193286568429274	1.31155598513608	0.613300288061053	1	ns	ns
ARPC1B	D1	0.231790818478116	0.092994326093038	1.69941869815644	0.180615216548768	1	ns	ns
ARPC1B	D7	0.123431556191813	0.416714321384647	0.816229038881785	0.640144161325352	1	ns	ns
ARPC1B	M6	-0.264482268884477	0.026747826999674	-2.25540889941728	0.72140462819709	1	ns	ns
ARPC3	Monocytes	0.536104145719159	0.417742040623805	0.814395990783282	0.791465808371961	1	ns	ns
ARPC3	T.cells.CD4	-0.814488543109385	0.379885485266011	-0.882802555938242	0.748361457935415	1	ns	ns
ARPC3	T.cells.CD8	-1.30882623421575	0.102429079594568	-1.65138021798813	0.358501778580988	1	ns	ns
ARPC3	Age	-0.001385607559696	0.574127650809199	-0.564211140311019	0.848951170779475	1	ns	ns
ARPC3	Healthy	-0.131540656623046	0.271322965058737	-1.10737211520312	0.66397146152532	1	ns	ns
ARPC3	D1	-0.0256331606554645	0.872953684123446	-0.160401200471393	0.915902206340046	1	ns	ns
ARPC3	D7	-0.535656733172698	0.00337566864465713	-3.01802634087286	0.0391833942677289	1	*	ns
ARPC3	M6	-0.135329605044134	0.328035296044308	-0.983860606689317	0.936708977750816	1	ns	ns
ARPC4	Monocytes	0.461543775721388	0.433072645865017	0.787763551997997	0.802567615531187	1	ns	ns
ARPC4	T.cells.CD4	-0.871713878757301	0.291500908351811	-1.06157109772161	0.698859099293187	1	ns	ns
ARPC4	T.cells.CD8	-0.357295906926347	0.613836427188396	-0.506511897198538	0.807167338384621	1	ns	ns
ARPC4	Age	0.00337361953568734	0.126513934490074	1.54345523827506	0.533820591799179	1	ns	ns
ARPC4	Healthy	-0.0570184215003278	0.591106882398397	-0.539318466853292	0.885694462678645	1	ns	ns
ARPC4	D1	0.000814369684097958	0.995445330576393	0.00572563390899506	0.995445330576393	1	ns	ns
ARPC4	D7	-0.103361504304223	0.51470800154515	-0.654322421132159	0.722921542199492	1	ns	ns
ARPC4	M6	-0.236532532562477	0.0567499171437589	-1.93209360348972	0.745237337247261	1	ns	ns
ARRB1	Monocytes	0.911852187474281	0.296568398607872	1.05041315409545	0.715041672222952	1	ns	ns
ARRB1	T.cells.CD4	-0.50458868473924	0.679406604037405	-0.414729908177217	0.892289168135183	1	ns	ns
ARRB1	T.cells.CD8	-0.532746325094723	0.611593941110363	-0.509723662633173	0.807167338384621	1	ns	ns
ARRB1	Age	0.00262211342845201	0.420444796501796	0.809658973589949	0.772275443788324	1	ns	ns
ARRB1	Healthy	0.357616327482603	0.0249816278810728	2.28296978081101	0.25739497490948	1	ns	ns
ARRB1	D1	0.177056588485064	0.403220374106513	0.840169270296767	0.539550397393503	1	ns	ns
ARRB1	D7	0.393086044362334	0.0968097699017572	1.67947417086741	0.272314598159237	1	ns	ns
ARRB1	M6	0.10656617276105	0.558457016555992	0.587502031151254	0.948184417480313	1	ns	ns
ARSB	Monocytes	0.731209086450386	0.500966518066116	0.675917851297761	0.832331314326726	1	ns	ns
ARSB	T.cells.CD4	-1.041943789676	0.493861435277095	-0.6872088886596	0.80789179763019	1	ns	ns
ARSB	T.cells.CD8	-1.38728142676131	0.289904948318543	-1.06511262839882	0.551541156863286	1	ns	ns
ARSB	Age	0.00263103831451215	0.516248782733168	0.651920234535088	0.834068609813488	1	ns	ns
ARSB	Healthy	-0.193230074562336	0.325110926448704	-0.989860911869117	0.722096725204789	1	ns	ns
ARSB	D1	-0.0858602263188892	0.744536683456817	-0.326936462616968	0.819616012881034	1	ns	ns
ARSB	D7	-0.121389068926997	0.678348951774154	-0.416180678125715	0.830501987686113	1	ns	ns
ARSB	M6	-0.480001589071735	0.0366821595297296	-2.12348554189624	0.744686480987634	1	ns	ns
ASAH1	Monocytes	0.730574374587657	0.302062626449192	1.03846133124468	0.725108451450024	1	ns	ns
ASAH1	T.cells.CD4	-1.48378344454778	0.136152133913752	-1.50483386633968	0.532842033112787	1	ns	ns
ASAH1	T.cells.CD8	-3.20463884751272	0.000290537307367036	-3.78341178806736	0.0402561309453711	0.266422710855572	*	ns
ASAH1	Age	-0.00219902951193505	0.404508334224726	-0.837860861475779	0.763238976304678	1	ns	ns
ASAH1	Healthy	0.0350991682746091	0.782861805614805	0.276483893380833	0.961174453307318	1	ns	ns
ASAH1	D1	0.0502250515041124	0.769428982770827	0.294079857214418	0.841964650597671	1	ns	ns
ASAH1	D7	-0.472963624720815	0.0146304713175918	-2.49346703835437	0.0843782528190673	1	.	ns
ASAH1	M6	-0.16096993879461	0.276663149226714	-1.09502735832286	0.881827690494432	1	ns	ns
ASGR1	Monocytes	1.84898743113511	0.0335378602967763	2.16138722170068	0.330690514969289	1	ns	ns
ASGR1	T.cells.CD4	-1.81704584696239	0.133433746657057	-1.51550246390808	0.532842033112787	1	ns	ns
ASGR1	T.cells.CD8	-0.716775999273767	0.488416175256719	-0.695922215622062	0.710818589513904	1	ns	ns
ASGR1	Age	-0.000785599688400688	0.806165537042244	-0.24615852144953	0.940526459882618	1	ns	ns
ASGR1	Healthy	0.12514076192215	0.419866609644155	0.810670803348552	0.780734731847548	1	ns	ns
ASGR1	D1	0.672205816588631	0.00173588652491701	3.23682992212464	0.00885653446544894	1	**	ns
ASGR1	D7	0.379253967681704	0.103887989486742	1.64429126548103	0.278553468886965	1	ns	ns
ASGR1	M6	-0.0999378383217824	0.577600497849257	-0.559091472420675	0.954929153655626	1	ns	ns
ASGR2	Monocytes	0.661336627790237	0.450151236938255	0.758740121104844	0.810979733344557	1	ns	ns
ASGR2	T.cells.CD4	-1.32654990622801	0.280662127738105	-1.08589093348744	0.689932220233357	1	ns	ns
ASGR2	T.cells.CD8	-0.957604564999347	0.364138305575288	-0.912505111303716	0.61381401877305	1	ns	ns
ASGR2	Age	0.00285183228346185	0.383000148063525	0.877019814685068	0.759024123184167	1	ns	ns
ASGR2	Healthy	0.102151133227048	0.517821268569235	0.649472517305272	0.841918622833313	1	ns	ns
ASGR2	D1	1.20118288852394	1.95128922408301e-07	5.67673476800334	6.17011109822111e-06	0.000178933221848412	***	***
ASGR2	D7	0.882731439568972	0.000318858407048824	3.75620307631166	0.0106880750369427	0.292393159263772	*	ns
ASGR2	M6	0.101489166467088	0.578856995163527	0.557242786109415	0.954929153655626	1	ns	ns
ASL	Monocytes	1.03459263543944	0.245758751396546	1.16895467793192	0.672496831517929	1	ns	ns
ASL	T.cells.CD4	-1.21804192617169	0.328977529760762	-0.981934838471789	0.721496256292614	1	ns	ns
ASL	T.cells.CD8	-0.362417191625059	0.734632669462456	-0.340107106352482	0.868116182857052	1	ns	ns
ASL	Age	0.00296419837127084	0.371913688999069	0.897739855917857	0.759024123184167	1	ns	ns
ASL	Healthy	0.152118083737817	0.343610955129678	0.952480850607845	0.734478428563904	1	ns	ns
ASL	D1	-0.0672008220078463	0.755239461209442	-0.312767680625578	0.829904741759133	1	ns	ns
ASL	D7	0.0897579581923861	0.707768734821721	0.376141499526694	0.849507761559579	1	ns	ns
ASL	M6	-0.226510852032836	0.224098736352071	-1.22481811411782	0.845782928824572	1	ns	ns
ASPH	Monocytes	1.00633681005531	0.41152242230522	0.82536725653416	0.7891160832378	1	ns	ns
ASPH	T.cells.CD4	-0.104505491439895	0.951382018105495	-0.0611554448729968	0.988120141646405	1	ns	ns
ASPH	T.cells.CD8	0.106674247250107	0.942244798220774	0.0726678128598729	0.976314666631017	1	ns	ns
ASPH	Age	-0.00450789152099586	0.324537090463679	-0.991042513577126	0.731205189079099	1	ns	ns
ASPH	Healthy	-0.0338780936169033	0.877996657436504	-0.153982000447357	0.974134817023245	1	ns	ns
ASPH	D1	0.656773819705822	0.0292147993317296	2.21890497156516	0.0709879981572018	1	.	ns
ASPH	D7	0.152348225988781	0.644260286250102	0.463437608945691	0.8131807763075	1	ns	ns
ASPH	M6	-0.284772969924198	0.266876178821686	-1.11778155268708	0.881827690494432	1	ns	ns
ATF6	Monocytes	0.229173538742248	0.762500855979837	0.303190930766844	0.922250059482535	1	ns	ns
ATF6	T.cells.CD4	-1.18665339093596	0.265880776022264	-1.1201282767466	0.681034986785296	1	ns	ns
ATF6	T.cells.CD8	-1.13893548811482	0.214259378043992	-1.2514960574565	0.486326360560249	1	ns	ns
ATF6	Age	0.00567317624319181	0.0474718307889883	2.01183779430972	0.371374203720846	1	ns	ns
ATF6	Healthy	0.155315607555418	0.258089990543593	1.13871214274467	0.650630446232099	1	ns	ns
ATF6	D1	0.57776381060465	0.00227789892762292	3.14862590571731	0.0106573128399501	1	*	ns
ATF6	D7	0.221437978454976	0.28036779140458	1.08656031662067	0.520439807121458	1	ns	ns
ATF6	M6	0.205313441396162	0.197209803684679	1.29994031955474	0.845782928824572	1	ns	ns
ATOX1	Monocytes	1.04599579087246	0.114560459805641	1.59494326394179	0.507316089309675	1	ns	ns
ATOX1	T.cells.CD4	-0.320725439876182	0.735185632676592	-0.339370350178677	0.91737978509213	1	ns	ns
ATOX1	T.cells.CD8	-0.743705575724508	0.349097175127153	-0.941712484630981	0.600604333192494	1	ns	ns
ATOX1	Age	0.00459953362429715	0.0639317407633419	1.87792993772173	0.409967876083808	1	ns	ns
ATOX1	Healthy	0.0528737158912233	0.659845309718215	0.441716307725204	0.917113115068833	1	ns	ns
ATOX1	D1	0.140009898003743	0.385314977337518	0.872772179127293	0.518845571539653	1	ns	ns
ATOX1	D7	-0.210450449032153	0.240041814022639	-1.18341061848016	0.474467891467913	1	ns	ns
ATOX1	M6	0.0724096118468495	0.600952512529929	0.525053038847651	0.95681023996477	1	ns	ns
ATP1B3	Monocytes	-0.609076483865092	0.480188357411618	-0.709227240143114	0.823954248361387	1	ns	ns
ATP1B3	T.cells.CD4	-2.15284477059419	0.0822943157183009	-1.75947135691105	0.453768917844794	1	ns	ns
ATP1B3	T.cells.CD8	-1.58437561722561	0.129316324799581	-1.53216501471282	0.391032852561102	1	ns	ns
ATP1B3	Age	0.0027041672850117	0.401383307796098	0.843510103517619	0.763238976304678	1	ns	ns
ATP1B3	Healthy	-0.056159746873369	0.719777403435147	-0.359975442929503	0.940905468427753	1	ns	ns
ATP1B3	D1	0.230338311132	0.274533051349865	1.09993724064734	0.404347481175021	1	ns	ns
ATP1B3	D7	0.164219104272376	0.481631569575812	0.706861023375509	0.695521494962235	1	ns	ns
ATP1B3	M6	-0.119191877519755	0.509961327304593	-0.661751691085791	0.948184417480313	1	ns	ns
ATP5F1E	Monocytes	0.188781725416435	0.71384534173661	0.367963696698066	0.906642906333063	1	ns	ns
ATP5F1E	T.cells.CD4	-0.596114413099562	0.419097190190812	-0.812067487457489	0.756160998557304	1	ns	ns
ATP5F1E	T.cells.CD8	-0.794523792254571	0.202015778399329	-1.28609770037688	0.472105928129598	1	ns	ns
ATP5F1E	Age	-0.00119689339249231	0.533799062743963	-0.624844899015692	0.845820341678261	1	ns	ns
ATP5F1E	Healthy	-0.0773718064674885	0.409639669315847	-0.828709449160642	0.780734731847548	1	ns	ns
ATP5F1E	D1	-0.0426269170009849	0.734460429718816	-0.340339337866645	0.811648810780658	1	ns	ns
ATP5F1E	D7	-0.336750893269386	0.017516162380732	-2.42420862136132	0.0944842406066545	1	.	ns
ATP5F1E	M6	-0.122437086693451	0.25891147173125	-1.1367603841254	0.881827690494432	1	ns	ns
ATP5MPL	Monocytes	0.529711416912814	0.343542607111761	0.952616496518551	0.746567911443748	1	ns	ns
ATP5MPL	T.cells.CD4	0.163005236216193	0.834836696086239	0.20915702735761	0.946371961159452	1	ns	ns
ATP5MPL	T.cells.CD8	-0.53427058014644	0.427124618168604	-0.798028956093937	0.666523396777343	1	ns	ns
ATP5MPL	Age	0.000941757757661431	0.651027611995392	0.453976029771032	0.870905389355532	1	ns	ns
ATP5MPL	Healthy	-0.160310338331865	0.113905772824218	-1.59767121910042	0.468392796770437	1	ns	ns
ATP5MPL	D1	-0.0153774087689005	0.909579497573087	-0.113915000694245	0.939284233417253	1	ns	ns
ATP5MPL	D7	-0.143189731513881	0.342301879899669	-0.955081945768769	0.581279303459252	1	ns	ns
ATP5MPL	M6	-0.0919330954811435	0.431056339817295	-0.791234006059992	0.940026895019449	1	ns	ns
ATP5PB	Monocytes	-0.701443809998947	0.364057513049826	-0.912659579926612	0.757703367307168	1	ns	ns
ATP5PB	T.cells.CD4	-1.09995043237514	0.310151434998174	-1.02113035199714	0.711022164733314	1	ns	ns
ATP5PB	T.cells.CD8	-1.41661732980191	0.129585776021897	-1.53090099432052	0.391032852561102	1	ns	ns
ATP5PB	Age	-0.00327321441154179	0.256903323001658	-1.14157733049249	0.696902419383398	1	ns	ns
ATP5PB	Healthy	0.211338836754966	0.131336614616719	1.52385048976147	0.496629825102455	1	ns	ns
ATP5PB	D1	0.400352833184099	0.0348060232584716	2.14574361792146	0.0801937772060765	1	.	ns
ATP5PB	D7	-0.0836469643055458	0.687497643766169	-0.403660366574221	0.837231526339411	1	ns	ns
ATP5PB	M6	0.106035889712081	0.510902172486111	0.660272349916828	0.948184417480313	1	ns	ns
ATP6AP1	Monocytes	-0.490636102077102	0.502910943124943	-0.672842985302728	0.832331314326726	1	ns	ns
ATP6AP1	T.cells.CD4	-1.91854551124308	0.0639890871725182	-1.8772342718905	0.443579662227893	1	ns	ns
ATP6AP1	T.cells.CD8	-1.71202746460591	0.0545376186113038	-1.95004027059721	0.280952566046499	1	ns	ns
ATP6AP1	Age	0.00745120299464906	0.00753633075235636	2.7390223392886	0.188927047101584	1	ns	ns
ATP6AP1	Healthy	0.00369080353226276	0.977689960992034	0.0280493157812518	0.997292369497968	1	ns	ns
ATP6AP1	D1	0.449527067687774	0.0129646097229227	2.5393880322569	0.0384742625110685	1	*	ns
ATP6AP1	D7	0.449729908934571	0.0247054977630362	2.28747309604703	0.118612258893739	1	ns	ns
ATP6AP1	M6	-0.0687643998279512	0.652941872117796	-0.451307115457106	0.963728235393889	1	ns	ns
ATP6AP2	Monocytes	0.227770903279126	0.705385184143189	0.379377227477179	0.904613825611119	1	ns	ns
ATP6AP2	T.cells.CD4	-0.996281175945841	0.248642787584848	-1.16195193184563	0.668674006440934	1	ns	ns
ATP6AP2	T.cells.CD8	-1.74470802311387	0.0180263218955891	-2.41336519760232	0.166971082608639	1	ns	ns
ATP6AP2	Age	-0.00218778904576002	0.331884268668254	-0.976072231665532	0.736895579585445	1	ns	ns
ATP6AP2	Healthy	-0.176374385140323	0.109975948982852	-1.61555067173911	0.462694148611174	1	ns	ns
ATP6AP2	D1	0.0370740818122398	0.800834399578069	0.253076057150053	0.864976612971836	1	ns	ns
ATP6AP2	D7	-0.438635121799351	0.00841694111256215	-2.69936622830557	0.0627987324629934	1	.	ns
ATP6AP2	M6	-0.28823775207215	0.0246904494723288	-2.28782726341288	0.72140462819709	1	ns	ns
ATP6V0A1	Monocytes	0.841390799787404	0.370667565728388	0.900092969942797	0.768791858995319	1	ns	ns
ATP6V0A1	T.cells.CD4	-1.37488414786609	0.297023976024359	-1.04941642254406	0.698859099293187	1	ns	ns
ATP6V0A1	T.cells.CD8	-0.263628820097969	0.815373844524365	-0.234240033659575	0.916296342437307	1	ns	ns
ATP6V0A1	Age	0.00388381452547168	0.26861931185026	1.11368672774356	0.701777518423615	1	ns	ns
ATP6V0A1	Healthy	-0.201261340574759	0.236198338781552	-1.19315561259962	0.640301073150474	1	ns	ns
ATP6V0A1	D1	0.22458250252503	0.325210221657231	0.989656590597688	0.457636198858922	1	ns	ns
ATP6V0A1	D7	0.252405083777938	0.319502444167955	1.00146944857719	0.560198358130048	1	ns	ns
ATP6V0A1	M6	-0.101593168519133	0.604356542898574	-0.520125818885708	0.95681023996477	1	ns	ns
ATP6V0B	Monocytes	0.957130827030662	0.0876102540154497	1.72847927378863	0.472839024022771	1	ns	ns
ATP6V0B	T.cells.CD4	-0.799371917681247	0.305997401788032	-1.0299921154241	0.70814045336904	1	ns	ns
ATP6V0B	T.cells.CD8	-1.46445895479402	0.0308304953434781	-2.19658847795964	0.207879148749775	1	ns	ns
ATP6V0B	Age	0.00416942559570734	0.046781173463451	2.01829224683011	0.369813241948143	1	ns	ns
ATP6V0B	Healthy	0.0218288869710553	0.827605592911099	0.218459824708915	0.961174453307318	1	ns	ns
ATP6V0B	D1	0.392891584495117	0.00446721399871961	2.92270237349224	0.0180384418262207	1	*	ns
ATP6V0B	D7	0.0974909425032886	0.515561740855764	0.652990912579109	0.722921542199492	1	ns	ns
ATP6V0B	M6	0.0154034512191754	0.894414494948641	0.13312671206618	0.988394099774557	1	ns	ns
ATP6V0D1	Monocytes	0.817219931426005	0.160342636014399	1.41656248756324	0.545431096718584	1	ns	ns
ATP6V0D1	T.cells.CD4	-0.617847314307877	0.44694757334678	-0.764134997162335	0.782158253356864	1	ns	ns
ATP6V0D1	T.cells.CD8	-1.20948136900591	0.0853249981969379	-1.74130398768694	0.332949035517413	1	ns	ns
ATP6V0D1	Age	0.00284243240177159	0.19022347400209	1.32069302260278	0.62521478731153	1	ns	ns
ATP6V0D1	Healthy	0.24448507391592	0.0212187920153163	2.34853076327386	0.228913320918177	1	ns	ns
ATP6V0D1	D1	0.732552452774462	1.23791739980666e-06	5.2306361022565	2.98729014637554e-05	0.00113517025562271	***	**
ATP6V0D1	D7	0.505922643888208	0.00165271608327576	3.25260182063297	0.025687129633286	1	*	ns
ATP6V0D1	M6	-0.208705458668819	0.0870943808224773	-1.73135007911042	0.745237337247261	1	ns	ns
ATP6V1A	Monocytes	0.211386132241936	0.80383671335705	0.249187399651562	0.949894672871669	1	ns	ns
ATP6V1A	T.cells.CD4	-0.280318715436949	0.816096978295632	-0.233367197927936	0.938356332684604	1	ns	ns
ATP6V1A	T.cells.CD8	-0.929812620366537	0.365309074816902	-0.910323704363895	0.614657654324953	1	ns	ns
ATP6V1A	Age	-0.000884003431787936	0.780772789676734	-0.279222145853578	0.927420528670421	1	ns	ns
ATP6V1A	Healthy	0.317373534202296	0.0420744010765434	2.06469526630468	0.318070739670945	1	ns	ns
ATP6V1A	D1	0.893449770757114	4.18631420341304e-05	4.32652320706438	0.000581643958262085	0.0383885012452976	***	*
ATP6V1A	D7	0.71370737418324	0.00253152670604899	3.1139900459098	0.0313704052627962	1	*	ns
ATP6V1A	M6	0.0568491984413115	0.74978584041855	0.319979590822819	0.970839239097907	1	ns	ns
ATP6V1B2	Monocytes	-0.287213128443856	0.771936212087844	-0.290788750512914	0.924106405332315	1	ns	ns
ATP6V1B2	T.cells.CD4	-2.52972865582626	0.0712196744188477	-1.8274242971866	0.444275111850907	1	ns	ns
ATP6V1B2	T.cells.CD8	-2.3267595948342	0.0537467239330575	-1.95660632166224	0.280952566046499	1	ns	ns
ATP6V1B2	Age	0.00182062224880622	0.622542398264892	0.494092328704303	0.856742211447198	1	ns	ns
ATP6V1B2	Healthy	0.444995967975424	0.0145049726984067	2.49675832317561	0.190015142349128	1	ns	ns
ATP6V1B2	D1	0.964522882257936	0.000126099705010456	4.02258141340403	0.00120451489056863	0.115633429494588	**	ns
ATP6V1B2	D7	0.667720415170281	0.0141069961112964	2.50736734110564	0.0840007495718103	1	.	ns
ATP6V1B2	M6	0.0301501246350733	0.884204564814013	0.146088732781471	0.987595110760596	1	ns	ns
ATP6V1F	Monocytes	0.216143114125548	0.738183377325129	0.335391057686592	0.912776625949456	1	ns	ns
ATP6V1F	T.cells.CD4	-0.920668701192845	0.312133472348859	-1.01817103338946	0.713781531530932	1	ns	ns
ATP6V1F	T.cells.CD8	-1.30864759737633	0.0954669889456667	-1.68658569930117	0.343306779855594	1	ns	ns
ATP6V1F	Age	-0.00117701549459779	0.625755706950183	-0.489540932511576	0.856742211447198	1	ns	ns
ATP6V1F	Healthy	-0.144041211788474	0.219217789263966	-1.23807750981512	0.624894965382619	1	ns	ns
ATP6V1F	D1	-0.128651999835896	0.413382574410931	-0.82208341150058	0.54858440048455	1	ns	ns
ATP6V1F	D7	-0.546946305217397	0.00228873139074221	-3.14707598402561	0.0292540890724948	1	*	ns
ATP6V1F	M6	-0.0872192008431197	0.519064124924473	-0.647541700644918	0.948184417480313	1	ns	ns
AURKA	Monocytes	-0.765553578781256	0.379762573666968	-0.883031362837039	0.774730281843699	1	ns	ns
AURKA	T.cells.CD4	-1.91623808579617	0.118580030574588	-1.57703795662988	0.510506516605151	1	ns	ns
AURKA	T.cells.CD8	-2.65074091307493	0.0129611215830542	-2.53948963209692	0.143961682694821	1	ns	ns
AURKA	Age	-0.00385061052862486	0.237217355238863	-1.19054299286708	0.680080236593836	1	ns	ns
AURKA	Healthy	0.29463094685222	0.063148377898748	1.88332822766936	0.378477532896418	1	ns	ns
AURKA	D1	0.537837257579015	0.0124229616096676	2.55546781176233	0.0372282869152456	1	*	ns
AURKA	D7	0.414517725022734	0.0798290870905824	1.77334665445932	0.241594959940805	1	ns	ns
AURKA	M6	0.392549452256065	0.0330965814439083	2.16695159252302	0.744686480987634	1	ns	ns
B4GALT5	Monocytes	0.264987250582574	0.824552006494596	0.222393959109636	0.955896573900815	1	ns	ns
B4GALT5	T.cells.CD4	-1.30143989691444	0.438003057708743	-0.779317205162114	0.77437879483768	1	ns	ns
B4GALT5	T.cells.CD8	0.0811698847902737	0.955014475218847	0.0565811228600135	0.982882462150037	1	ns	ns
B4GALT5	Age	0.00694590908956513	0.121945825519797	1.56257925261214	0.524996816909173	1	ns	ns
B4GALT5	Healthy	0.398128094047763	0.0676163845024628	1.85168858194656	0.382742127091101	1	ns	ns
B4GALT5	D1	0.938477412018869	0.00169523609546847	3.24444805183692	0.00873332303114939	1	**	ns
B4GALT5	D7	0.874537036087502	0.00789629333013039	2.72223873787509	0.0608479074262989	1	.	ns
B4GALT5	M6	0.477796808601798	0.0583998636342918	1.91909090897988	0.745237337247261	1	ns	ns
BAIAP2-DT	Monocytes	0.778585893789405	0.395534228989059	0.85403976103564	0.781691568928808	1	ns	ns
BAIAP2-DT	T.cells.CD4	-0.706667194967964	0.581699186340147	-0.553068126969787	0.84861301423115	1	ns	ns
BAIAP2-DT	T.cells.CD8	0.360578298155582	0.743350448537331	0.328510888644159	0.873913283729144	1	ns	ns
BAIAP2-DT	Age	-0.00218315151952941	0.522699127322793	-0.641904454417354	0.835043727796169	1	ns	ns
BAIAP2-DT	Healthy	0.154055045531847	0.351739627396118	0.936471581292242	0.737999453395538	1	ns	ns
BAIAP2-DT	D1	0.167464849176351	0.451376059035313	0.756683415495006	0.580332145246352	1	ns	ns
BAIAP2-DT	D7	0.191400897098676	0.438369510539394	0.778691662245941	0.65683797575919	1	ns	ns
BAIAP2-DT	M6	-0.23823210276386	0.214576561459253	-1.25062221744051	0.845782928824572	1	ns	ns
BASP1	Monocytes	2.14975540462685	0.0268680680152178	2.25379248166352	0.304882618758537	1	ns	ns
BASP1	T.cells.CD4	-0.825994550603363	0.543012733482662	-0.610961569100539	0.82033389885272	1	ns	ns
BASP1	T.cells.CD8	-0.028086103667008	0.980548993025196	-0.0244548222316418	0.991598733584031	1	ns	ns
BASP1	Age	0.00468919281910035	0.191415813522291	1.31720380526897	0.625489487777797	1	ns	ns
BASP1	Healthy	-0.0190396395115747	0.91258421054093	-0.110114556513873	0.980871062383967	1	ns	ns
BASP1	D1	0.033847681558572	0.88448466841564	0.145732812269319	0.92482604439811	1	ns	ns
BASP1	D7	-0.363507267695832	0.162193095902021	-1.4102570048843	0.381361715236291	1	ns	ns
BASP1	M6	-0.00449412172270508	0.982109642448255	-0.0224916302407805	0.997464899354785	1	ns	ns
BCAT1	Monocytes	0.666389178061017	0.576071527032479	0.561343651550668	0.880377049559654	1	ns	ns
BCAT1	T.cells.CD4	-2.37685653507092	0.156874958009481	-1.42855178917337	0.572797735309629	1	ns	ns
BCAT1	T.cells.CD8	-2.57544374726684	0.0751810240091964	-1.80190368436727	0.325193391586949	1	ns	ns
BCAT1	Age	0.00978864547349005	0.0298334793513167	2.21023489255565	0.299368298474657	1	ns	ns
BCAT1	Healthy	0.0538396665959095	0.802175742784779	0.251333487844315	0.961174453307318	1	ns	ns
BCAT1	D1	0.462827047865814	0.112066959461013	1.60597435021907	0.204711955828185	1	ns	ns
BCAT1	D7	0.157178278953644	0.624669233166388	0.491070001876698	0.798962566837319	1	ns	ns
BCAT1	M6	0.378508034593872	0.13082207161041	1.5259147769664	0.778378067373651	1	ns	ns
BCKDHA	Monocytes	1.17732240428719	0.0760346198747508	1.79655152740662	0.447171700773176	1	ns	ns
BCKDHA	T.cells.CD4	-0.546056259716505	0.553770318545374	-0.594530035550912	0.829154212598938	1	ns	ns
BCKDHA	T.cells.CD8	-0.969238389060781	0.22274441165093	-1.22843873281746	0.494745061068952	1	ns	ns
BCKDHA	Age	0.000199592230981003	0.935129007834375	0.0816399731726107	0.976365494234471	1	ns	ns
BCKDHA	Healthy	0.0719410052016055	0.544598615972169	0.60837013662544	0.857994013380902	1	ns	ns
BCKDHA	D1	-0.129459954735873	0.418101769656646	-0.813764450203361	0.55324577601031	1	ns	ns
BCKDHA	D7	-0.216053071304325	0.224856988559317	-1.22279797212511	0.461283799796183	1	ns	ns
BCKDHA	M6	-0.130985982564249	0.341547104985146	-0.956584606122741	0.940026895019449	1	ns	ns
BCKDK	Monocytes	0.477456363354074	0.583532897733884	0.550379893556944	0.880377049559654	1	ns	ns
BCKDK	T.cells.CD4	-0.978536328585504	0.423217334274094	-0.804818532957164	0.759472202601456	1	ns	ns
BCKDK	T.cells.CD8	-0.362524862106552	0.729397836264735	-0.347092552470995	0.864157384825273	1	ns	ns
BCKDK	Age	0.0108885200112638	0.00116172508350211	3.36443915991528	0.118366877952381	1	ns	ns
BCKDK	Healthy	0.427874878110497	0.00765660700791695	2.73333447493826	0.14328793114816	1	ns	ns
BCKDK	D1	0.920338817313479	3.56059222077014e-05	4.37014258846966	0.000510166104132221	0.0326506306644622	***	*
BCKDK	D7	0.630656217045926	0.00848304320067408	2.69632073626599	0.0627987324629934	1	.	ns
BCKDK	M6	0.273417536115269	0.135244871548177	1.50837572934696	0.778378067373651	1	ns	ns
BCL2A1	Monocytes	2.11127170380467	0.068554057921776	1.845272182431	0.424757237258571	1	ns	ns
BCL2A1	T.cells.CD4	-0.266883742417348	0.868222504273551	-0.166429599240847	0.963085703875608	1	ns	ns
BCL2A1	T.cells.CD8	0.0905559339234894	0.947744611635629	0.0657372975923499	0.978695730709315	1	ns	ns
BCL2A1	Age	0.00701202162823282	0.10420501863765	1.64276146242701	0.490131417411853	1	ns	ns
BCL2A1	Healthy	-0.0716745084647945	0.729348270458581	-0.347158775206199	0.945986370594794	1	ns	ns
BCL2A1	D1	1.20306725297664	4.1118703033384e-05	4.33136922786218	0.000580090010486356	0.0377058506816131	***	*
BCL2A1	D7	-0.678800367679543	0.0305466235500637	-2.20043413143073	0.134669489401002	1	ns	ns
BCL2A1	M6	0.0473982090690496	0.843325986618419	0.198258828762524	0.984540053409018	1	ns	ns
BLOC1S1	Monocytes	0.395864783857454	0.500328112660581	0.676962823176507	0.832331314326726	1	ns	ns
BLOC1S1	T.cells.CD4	-1.26683628333763	0.130420574707148	-1.52867966419336	0.532842033112787	1	ns	ns
BLOC1S1	T.cells.CD8	-0.953408927273225	0.179414439091826	-1.35408436074193	0.456329569775964	1	ns	ns
BLOC1S1	Age	0.00177476452148498	0.418449758944981	0.813188510482074	0.772069273546374	1	ns	ns
BLOC1S1	Healthy	0.108560138065214	0.308724589159242	1.02418071580277	0.703838391358537	1	ns	ns
BLOC1S1	D1	0.544340227310481	0.000253537668493486	3.82304944438401	0.00202168732181327	0.232494042008526	**	ns
BLOC1S1	D7	0.169389182893329	0.286840047613992	1.07195723680472	0.528177356751066	1	ns	ns
BLOC1S1	M6	0.0513853946937913	0.675937547548643	0.419492275989492	0.965474659037547	1	ns	ns
BLVRA	Monocytes	1.89167094286172	0.0156451028041839	2.46833929080125	0.243162021549774	1	ns	ns
BLVRA	T.cells.CD4	-0.0476413904835126	0.965053809610533	-0.0439573791976758	0.993075026997416	1	ns	ns
BLVRA	T.cells.CD8	-0.104164024586629	0.910397497149093	-0.112883718526565	0.968485504507794	1	ns	ns
BLVRA	Age	-0.000968277648122021	0.73580614133251	-0.338552867066589	0.915127543040518	1	ns	ns
BLVRA	Healthy	-0.0378730217764739	0.785634697842761	-0.272866207676278	0.961174453307318	1	ns	ns
BLVRA	D1	-0.188639912194271	0.314713793967234	-1.01148923869782	0.44559981458975	1	ns	ns
BLVRA	D7	-0.621482142335891	0.00353768598384734	-3.00225524080009	0.0405507255898501	1	*	ns
BLVRA	M6	0.0536386807884459	0.739008980618891	0.334280294530709	0.970839239097907	1	ns	ns
BLVRB	Monocytes	1.29917027642745	0.0558093526950997	1.93964985352038	0.388301108489505	1	ns	ns
BLVRB	T.cells.CD4	-2.1577221236388	0.02404056638757	-2.29850216656548	0.337786421231893	1	ns	ns
BLVRB	T.cells.CD8	-1.12973303717897	0.164956800302493	-1.40091477719908	0.439724958945889	1	ns	ns
BLVRB	Age	-0.00118665354007594	0.636106643710599	-0.47489342076992	0.861653684474778	1	ns	ns
BLVRB	Healthy	0.0340317954435619	0.778970659307175	0.281571854240022	0.961174453307318	1	ns	ns
BLVRB	D1	0.562660024680758	0.000853456492633531	3.46036823387727	0.00525248056204663	0.782619603744948	**	ns
BLVRB	D7	0.25287960851693	0.165140160381866	1.40029993569756	0.387298023197369	1	ns	ns
BLVRB	M6	-0.341718346279216	0.016739713991029	-2.44163001100234	0.65455105605404	1	ns	ns
BNC2	Monocytes	0.368874146039954	0.586314928129688	0.546309054364574	0.880377049559654	1	ns	ns
BNC2	T.cells.CD4	-1.04574983300479	0.272323930620567	-1.10504541267725	0.683886704437328	1	ns	ns
BNC2	T.cells.CD8	-1.82020679094136	0.027821999712441	-2.23902806228207	0.199394761928251	1	ns	ns
BNC2	Age	0.00273415061599724	0.280869608281738	1.08541937040952	0.71175891674658	1	ns	ns
BNC2	Healthy	-0.304584895250473	0.0143875952164269	-2.49985984294885	0.190015142349128	1	ns	ns
BNC2	D1	-0.16165715484212	0.326882999184944	-0.986220681871292	0.457636198858922	1	ns	ns
BNC2	D7	-0.379910395408659	0.0399612346201584	-2.08685058204531	0.157012333701707	1	ns	ns
BNC2	M6	-0.172320528780735	0.225389599507363	-1.22138194637494	0.845782928824572	1	ns	ns
BNIP3L	Monocytes	-0.495449467027882	0.563644417032259	-0.579785111640903	0.874554873804706	1	ns	ns
BNIP3L	T.cells.CD4	-2.98471289350279	0.0176956242443649	-2.42010662480109	0.312055527540051	1	ns	ns
BNIP3L	T.cells.CD8	-3.31230261125276	0.0018429093648147	-3.21881019317053	0.0691360629149516	1	.	ns
BNIP3L	Age	-0.000945330495750191	0.767828480791741	-0.296193464830396	0.921780435772358	1	ns	ns
BNIP3L	Healthy	-0.152081880014901	0.332676948146129	-0.974444613310014	0.724619385866984	1	ns	ns
BNIP3L	D1	-0.213748423668447	0.3096966067488	-1.02214683185521	0.441879188692069	1	ns	ns
BNIP3L	D7	-0.321412656295504	0.169288817289037	-1.38663439828897	0.394004683893521	1	ns	ns
BNIP3L	M6	0.0225895888018391	0.900303058021026	0.125664589924207	0.989901563795301	1	ns	ns
BRK1	Monocytes	-0.242705591135226	0.740694984398581	-0.332038336014035	0.912776625949456	1	ns	ns
BRK1	T.cells.CD4	-0.413488680143019	0.687532979797699	-0.403612132912004	0.893424211552864	1	ns	ns
BRK1	T.cells.CD8	-1.38163258939975	0.120225830296271	-1.56992766035723	0.378220685909725	1	ns	ns
BRK1	Age	-0.00324955832766868	0.23678624745082	-1.1916473069647	0.680080236593836	1	ns	ns
BRK1	Healthy	0.0193125474263753	0.883945280468643	0.146418221544074	0.974862963257918	1	ns	ns
BRK1	D1	0.198162570582614	0.267322090530694	1.11673227610371	0.396657535625642	1	ns	ns
BRK1	D7	-0.182028916019312	0.358347921873736	-0.923631693141174	0.595298993402564	1	ns	ns
BRK1	M6	-0.0508234941296384	0.74015432157934	-0.332757048487162	0.970839239097907	1	ns	ns
BSG	Monocytes	-0.250426183922423	0.735622457780115	-0.33880099084687	0.912776625949456	1	ns	ns
BSG	T.cells.CD4	-1.45884953511656	0.165133606379952	-1.40223909690831	0.591597400539796	1	ns	ns
BSG	T.cells.CD8	-1.80634813669296	0.0456147985190601	-2.02970802265695	0.258368398702915	1	ns	ns
BSG	Age	0.00346861791600702	0.212054638018961	1.25767052768943	0.639651654813774	1	ns	ns
BSG	Healthy	0.0120580674968908	0.92830832321456	0.0902488899969387	0.986394823160778	1	ns	ns
BSG	D1	0.176921567163611	0.327554594418418	0.984849350237319	0.457877382746477	1	ns	ns
BSG	D7	0.0736727020460966	0.712797738468129	0.369359568205568	0.851204498229734	1	ns	ns
BSG	M6	-0.0217696945805589	0.888354350712513	-0.140817520770809	0.988394099774557	1	ns	ns
BST1	Monocytes	0.457685514921767	0.612622047665124	0.508250516652504	0.880377049559654	1	ns	ns
BST1	T.cells.CD4	-1.66366538747041	0.19106546836806	-1.31816198576745	0.624864169851968	1	ns	ns
BST1	T.cells.CD8	-1.84301645255388	0.0928874994870831	-1.69988091567101	0.339353932389065	1	ns	ns
BST1	Age	0.00368395461543823	0.275987993719308	1.09657889659193	0.705211880578651	1	ns	ns
BST1	Healthy	-0.131801468512192	0.419617632927698	-0.811106770554291	0.780734731847548	1	ns	ns
BST1	D1	0.193146126880992	0.379500962380538	0.883518521441651	0.514036015513963	1	ns	ns
BST1	D7	-0.075431230360426	0.756821341141223	-0.310678964322074	0.883329912436442	1	ns	ns
BST1	M6	-0.187981423594098	0.320674137093314	-0.999033131999666	0.926411716603521	1	ns	ns
C19orf38	Monocytes	2.35361371549249	0.00135881749349101	3.31639023498656	0.14306763728789	1	ns	ns
C19orf38	T.cells.CD4	0.0255409523128305	0.980079497745541	0.0250444943778	0.993075026997416	1	ns	ns
C19orf38	T.cells.CD8	-0.949624668007939	0.269718884467469	-1.11120031730196	0.533697281674909	1	ns	ns
C19orf38	Age	0.00590611743461523	0.0285659017254797	2.22859371990865	0.299368298474657	1	ns	ns
C19orf38	Healthy	-0.151861339285938	0.243851797273452	-1.17374705293601	0.640301073150474	1	ns	ns
C19orf38	D1	-0.108657396192868	0.532771440114762	-0.62640522802092	0.64794616788493	1	ns	ns
C19orf38	D7	-0.44138606114643	0.0242682411471164	-2.29495918105876	0.117954862479543	1	ns	ns
C19orf38	M6	-0.106545459667063	0.476989679453542	-0.714400337007226	0.948184417480313	1	ns	ns
C1QB	Monocytes	2.15683373019113	0.0770481229249312	1.79026114870728	0.447171700773176	1	ns	ns
C1QB	T.cells.CD4	-0.860548015809257	0.611649474326477	-0.509644062105195	0.855003914569176	1	ns	ns
C1QB	T.cells.CD8	-1.51299851419777	0.299932164792905	-1.04307814697065	0.562449478762972	1	ns	ns
C1QB	Age	0.00947785569568479	0.0379720798396283	2.1087483892001	0.328494313329615	1	ns	ns
C1QB	Healthy	-0.0116795425715612	0.957283371122129	-0.0537245356814126	0.990343653318833	1	ns	ns
C1QB	D1	0.461707311999847	0.118209731536921	1.57864859050054	0.212219283102881	1	ns	ns
C1QB	D7	0.178367726216756	0.584394341820997	0.54911839509932	0.768851666355601	1	ns	ns
C1QB	M6	-0.100701403658602	0.690161233266811	-0.40002721685799	0.970839239097907	1	ns	ns
C1orf162	Monocytes	0.786688948524349	0.3948241739701	0.855329449103248	0.781691568928808	1	ns	ns
C1orf162	T.cells.CD4	-1.55838731327596	0.230116130994167	-1.20892099713499	0.655996609003398	1	ns	ns
C1orf162	T.cells.CD8	-2.31208172575364	0.0398627851522537	-2.08791196033914	0.243694493230778	1	ns	ns
C1orf162	Age	-0.00368123244085726	0.286439517812745	-1.07284891922394	0.715549314550481	1	ns	ns
C1orf162	Healthy	0.362217997272157	0.0318928258964276	2.18246615459223	0.283939042204118	1	ns	ns
C1orf162	D1	0.612800533471278	0.00742144287055615	2.74453329718631	0.0256809928766037	1	*	ns
C1orf162	D7	-0.306950529468604	0.219272223388696	-1.23779509954194	0.455947004189192	1	ns	ns
C1orf162	M6	-0.10030996642805	0.603091515828297	-0.521949826131918	0.95681023996477	1	ns	ns
C1orf43	Monocytes	0.0413249252896688	0.945006273496092	0.069187556830728	0.983621739836455	1	ns	ns
C1orf43	T.cells.CD4	-0.0635734067218992	0.939647266901438	-0.0759422645442379	0.988120141646405	1	ns	ns
C1orf43	T.cells.CD8	-0.529014336203065	0.464021184230491	-0.735634323349867	0.695993769271397	1	ns	ns
C1orf43	Age	-0.00171350883418701	0.444079459855362	-0.768983846947256	0.783117047475706	1	ns	ns
C1orf43	Healthy	0.177573406001888	0.103213425847526	1.64755893713835	0.448562613754415	1	ns	ns
C1orf43	D1	0.423590606249452	0.00448502152276807	2.92133412440575	0.0180384418262207	1	*	ns
C1orf43	D7	0.233653502054172	0.150565364443785	1.450902432485	0.366229281684219	1	ns	ns
C1orf43	M6	0.202473531216329	0.108515171655462	1.62232728106477	0.747273505067999	1	ns	ns
C20orf27	Monocytes	0.591973703828825	0.49114610746508	0.691583321958354	0.830152847318036	1	ns	ns
C20orf27	T.cells.CD4	0.179081876251542	0.884043342246759	0.146299970173293	0.967383943723482	1	ns	ns
C20orf27	T.cells.CD8	-1.30420502977606	0.209315970747029	-1.26535241581759	0.482268203957352	1	ns	ns
C20orf27	Age	0.00221689309617972	0.489824858465303	0.693693570564045	0.819652181045042	1	ns	ns
C20orf27	Healthy	0.0955325894091619	0.541265428278143	0.61342951954278	0.857994013380902	1	ns	ns
C20orf27	D1	0.153345736486116	0.465051368301021	0.733941054291588	0.588209799630395	1	ns	ns
C20orf27	D7	0.0819177536672197	0.724613600815524	0.353496178586932	0.858489240242681	1	ns	ns
C20orf27	M6	-0.0416521857691116	0.817251132072546	-0.231816688361731	0.981142812561225	1	ns	ns
C3AR1	Monocytes	-0.753750119755194	0.647811597169063	-0.458467258559381	0.882402817638945	1	ns	ns
C3AR1	T.cells.CD4	-3.40108502194994	0.143713213045565	-1.47601428754056	0.551401742103696	1	ns	ns
C3AR1	T.cells.CD8	-2.92073533872361	0.143839629131988	-1.47554263329141	0.409630248180226	1	ns	ns
C3AR1	Age	-0.00562253209052167	0.361947630839639	-0.916701255630703	0.757787539539402	1	ns	ns
C3AR1	Healthy	0.532063473545602	0.0765314671403197	1.79345916922348	0.403329628549846	1	ns	ns
C3AR1	D1	2.50670633182449	1.4631110704103e-08	6.28063251696681	8.38545532228904e-07	1.34167285156625e-05	***	***
C3AR1	D7	1.53571541546495	0.000842068854194559	3.46450882384795	0.0183851699832479	0.772177139296411	*	ns
C3AR1	M6	0.12236434579561	0.722594388345178	0.35619688795043	0.970839239097907	1	ns	ns
C3orf86	Monocytes	-2.17823919000019	0.042391485976602	-2.06133990762718	0.344367862338774	1	ns	ns
C3orf86	T.cells.CD4	-3.71923772680908	0.0139637790039046	-2.51125100305784	0.303284345854603	1	ns	ns
C3orf86	T.cells.CD8	-2.3079359152091	0.0732752192008729	-1.81403814267849	0.318452018991472	1	ns	ns
C3orf86	Age	-0.00363790862886785	0.358775174303585	-0.922806792087798	0.757787539539402	1	ns	ns
C3orf86	Healthy	0.572023579352677	0.00356212790257775	2.99988835129884	0.102987374298314	1	ns	ns
C3orf86	D1	1.34550803646202	1.16737999654039e-06	5.24504638704175	2.89320934277713e-05	0.00107048745682754	***	**
C3orf86	D7	1.09040666050808	0.000249922580278445	3.82721214150707	0.00967487889307262	0.229179006115334	**	ns
C3orf86	M6	0.0589748979458404	0.79005677247204	0.267094864734568	0.973061848966866	1	ns	ns
C4orf48	Monocytes	1.71803263016828	0.0207339338572494	2.35826434933633	0.269687470065917	1	ns	ns
C4orf48	T.cells.CD4	1.26030403010789	0.23385734847821	1.19919613154412	0.657696654290278	1	ns	ns
C4orf48	T.cells.CD8	0.414059493530951	0.638191389340377	0.471979061746449	0.820787523176894	1	ns	ns
C4orf48	Age	0.000918677392161956	0.73649304990611	0.337641431187986	0.915127543040518	1	ns	ns
C4orf48	Healthy	-0.00260183088224061	0.984442796101442	-0.0195583149346627	0.997292369497968	1	ns	ns
C4orf48	D1	0.0212311345781486	0.905481379242433	0.119104952889526	0.939284233417253	1	ns	ns
C4orf48	D7	-0.120745875693486	0.542820102393149	-0.611089171127919	0.740740876049154	1	ns	ns
C4orf48	M6	-0.0604745637965445	0.69411691649411	-0.394652761041207	0.970839239097907	1	ns	ns
C5AR1	Monocytes	1.71044306819427	0.130142100031265	1.52882470414491	0.525638073068355	1	ns	ns
C5AR1	T.cells.CD4	-0.515717676927452	0.744332768382943	-0.327369117252813	0.921303414716266	1	ns	ns
C5AR1	T.cells.CD8	-1.10859424525506	0.412897488287767	-0.822977203738568	0.663829068269591	1	ns	ns
C5AR1	Age	0.0131502109757741	0.00227315661720155	3.1500746482045	0.148891758426701	1	ns	ns
C5AR1	Healthy	-0.113789695733683	0.575248529182212	-0.562577214832982	0.879171502100147	1	ns	ns
C5AR1	D1	0.181174856656731	0.507106678709468	0.666231767132487	0.627553069334119	1	ns	ns
C5AR1	D7	0.18343540563314	0.545145921071321	0.607541066121785	0.742354646846902	1	ns	ns
C5AR1	M6	0.049764006649403	0.832119874502426	0.212650041834399	0.984540053409018	1	ns	ns
CALCRL	Monocytes	0.98668469232796	0.283001641050153	1.08066858745247	0.707474011449015	1	ns	ns
CALCRL	T.cells.CD4	-0.0789216051463166	0.951612382371406	-0.0608759824447865	0.988120141646405	1	ns	ns
CALCRL	T.cells.CD8	-0.209316582982663	0.849466453913243	-0.190397395442229	0.933425333130801	1	ns	ns
CALCRL	Age	-0.00539676311364541	0.117108680736571	-1.58360815117445	0.511734960060109	1	ns	ns
CALCRL	Healthy	0.167380553200364	0.315159543788659	1.010559965671	0.709300549781286	1	ns	ns
CALCRL	D1	0.519651504045357	0.0218833657361795	2.33624689414447	0.057693704190839	1	.	ns
CALCRL	D7	-0.000447781362646094	0.998556837498681	-0.00181418451001109	0.998556837498681	1	ns	ns
CALCRL	M6	0.152323056832698	0.428254878193511	0.796074782864394	0.940026895019449	1	ns	ns
CALM3	Monocytes	0.761608729890056	0.271350546288485	1.10730792367965	0.698956322883542	1	ns	ns
CALM3	T.cells.CD4	-1.30480623744144	0.179543920175115	-1.35355110923061	0.622738743241913	1	ns	ns
CALM3	T.cells.CD8	-0.991283689719067	0.234684400655397	-1.19705217401334	0.509965865879144	1	ns	ns
CALM3	Age	0.00509855102080012	0.0502114055829911	1.9870015932153	0.371374203720846	1	ns	ns
CALM3	Healthy	0.074362385279749	0.550698921186063	0.599151874887024	0.859001127424713	1	ns	ns
CALM3	D1	-0.104834875304442	0.531815946680916	-0.627857766292711	0.647643058574236	1	ns	ns
CALM3	D7	0.200274669142216	0.283274035792848	1.07997204352907	0.522660544913565	1	ns	ns
CALM3	M6	0.0202070900583325	0.888523287347223	0.140602993624782	0.988394099774557	1	ns	ns
CALML4	Monocytes	0.153428035578412	0.856458712585831	0.181445901582458	0.967776371671648	1	ns	ns
CALML4	T.cells.CD4	-2.24956754283698	0.0611405187959918	-1.89816349342917	0.440266139057059	1	ns	ns
CALML4	T.cells.CD8	-1.22298953067855	0.233050157184844	-1.20127877239343	0.507617563274352	1	ns	ns
CALML4	Age	-0.00175923412082779	0.578563242825515	-0.55767481216637	0.849555579480142	1	ns	ns
CALML4	Healthy	0.234784768465731	0.127665837758982	1.53871955764728	0.496629825102455	1	ns	ns
CALML4	D1	0.587834984203713	0.00529839418186091	2.86362971876903	0.0203289852082278	1	*	ns
CALML4	D7	0.0870703474791002	0.703500323372398	0.381911479243221	0.847084207998027	1	ns	ns
CALML4	M6	-0.133815393011305	0.450972461693348	-0.7573607752467	0.94601554756029	1	ns	ns
CAP1	Monocytes	1.02197270640631	0.325353273231099	0.98936230381652	0.744567754882307	1	ns	ns
CAP1	T.cells.CD4	-0.0254633687377656	0.986009375889798	-0.0175883079782399	0.994241673014532	1	ns	ns
CAP1	T.cells.CD8	-0.835165391894726	0.5037407378192	-0.671532716922674	0.720514699045064	1	ns	ns
CAP1	Age	0.0093769486637709	0.0171036880815048	2.43328260605123	0.264175893511307	1	ns	ns
CAP1	Healthy	-0.0158672064327063	0.932365421058663	-0.0851262790195989	0.986892003508114	1	ns	ns
CAP1	D1	0.121121765530227	0.630355779602477	0.483011251917029	0.730044579646457	1	ns	ns
CAP1	D7	-0.201109710843505	0.472255031383062	-0.722102917278961	0.686304063040044	1	ns	ns
CAP1	M6	-0.0616791388730466	0.77576826371204	-0.285764752374091	0.970839239097907	1	ns	ns
CAPG	Monocytes	1.75341274593402	0.0402624824058775	2.08361681458976	0.344367862338774	1	ns	ns
CAPG	T.cells.CD4	-1.44114177028288	0.225197943707534	-1.22189121140886	0.655996609003398	1	ns	ns
CAPG	T.cells.CD8	-0.969552774834484	0.341369786249414	-0.956937938793615	0.597397125936475	1	ns	ns
CAPG	Age	-0.0060293666119037	0.0582157085907838	-1.92052664785847	0.389662808596706	1	ns	ns
CAPG	Healthy	0.195687892078967	0.201080035995324	1.28867904309257	0.613361794971725	1	ns	ns
CAPG	D1	0.272367782727175	0.186090456969058	1.33324027077574	0.304735533117158	1	ns	ns
CAPG	D7	0.0182157593216897	0.936203813171302	0.080284363755114	0.976916230032686	1	ns	ns
CAPG	M6	-0.00782280015696168	0.964621375038861	-0.0444887523382256	0.997464899354785	1	ns	ns
CAPZA2	Monocytes	-0.535679167655185	0.456281725764235	-0.748518855719116	0.814027903746699	1	ns	ns
CAPZA2	T.cells.CD4	-1.40392613243722	0.172995777425316	-1.37472333894522	0.612498563316661	1	ns	ns
CAPZA2	T.cells.CD8	-2.70295983945809	0.00237063938064212	-3.13665700814912	0.0701250423241555	1	.	ns
CAPZA2	Age	-0.00175724560550646	0.512544343285408	-0.657729244360353	0.834068609813488	1	ns	ns
CAPZA2	Healthy	0.0033515782564618	0.979507880984782	0.0257631998200881	0.997292369497968	1	ns	ns
CAPZA2	D1	0.580293018474355	0.00132190317191613	3.32388733323582	0.00721538814670889	1	**	ns
CAPZA2	D7	0.14289932275279	0.46267044761884	0.737876845763464	0.677745687646129	1	ns	ns
CAPZA2	M6	-0.0862445724070386	0.567255978409898	-0.574390775026316	0.94922213905452	1	ns	ns
CARD6	Monocytes	0.452157859104105	0.755125207098566	0.312918595213117	0.917152072727662	1	ns	ns
CARD6	T.cells.CD4	0.131677821459117	0.94831409055827	0.0650198647238437	0.988120141646405	1	ns	ns
CARD6	T.cells.CD8	0.120207250554316	0.945079224368437	0.0690956293560584	0.977643927348628	1	ns	ns
CARD6	Age	-0.0047066286149533	0.385118067893692	-0.873104387148421	0.759024123184167	1	ns	ns
CARD6	Healthy	0.0858549809040056	0.742777733664872	0.329271316859235	0.953959638334296	1	ns	ns
CARD6	D1	0.645527410874181	0.0692967208698897	1.84024213327391	0.143767178818301	1	ns	ns
CARD6	D7	0.619916097376815	0.115356068934155	1.59119790424624	0.29966434904425	1	ns	ns
CARD6	M6	-0.150691528747701	0.619028053298855	-0.499096383689166	0.95681023996477	1	ns	ns
CARD9	Monocytes	2.19501300135666	0.0756725142441256	1.79881584848798	0.447171700773176	1	ns	ns
CARD9	T.cells.CD4	1.65435983963745	0.336184649100535	0.967323476302367	0.72536781935339	1	ns	ns
CARD9	T.cells.CD8	0.0716714760268888	0.961208553940993	0.0487836826604023	0.984836026775297	1	ns	ns
CARD9	Age	-6.49280668074208e-05	0.988654652096336	-0.0142625451440842	0.997406307540204	1	ns	ns
CARD9	Healthy	-0.130960977979488	0.553620137740464	-0.594755729507046	0.859001127424713	1	ns	ns
CARD9	D1	-0.17620730355166	0.55357104632491	-0.594829511440207	0.667049473692434	1	ns	ns
CARD9	D7	-0.449990430900559	0.175075689067988	-1.36773790536424	0.405229091240168	1	ns	ns
CARD9	M6	-0.282919789373159	0.270366062136658	-1.10960199954944	0.881827690494432	1	ns	ns
CARS2	Monocytes	1.67914992226376	0.0558950341555231	1.93895706030166	0.388301108489505	1	ns	ns
CARS2	T.cells.CD4	1.34067479354266	0.272527612213847	1.10457269344057	0.683886704437328	1	ns	ns
CARS2	T.cells.CD8	0.0829424500155079	0.936786977448448	0.0795489043757109	0.973836981901315	1	ns	ns
CARS2	Age	-0.00312772057424576	0.335797496903664	-0.968103111996679	0.741991095567856	1	ns	ns
CARS2	Healthy	-0.112415497779748	0.47392820590084	-0.719369502650034	0.822083187041694	1	ns	ns
CARS2	D1	-0.16753291814222	0.427782700801866	-0.796889059531273	0.560052660986316	1	ns	ns
CARS2	D7	-0.416985238872815	0.0777625458421901	-1.7858681639611	0.240095133122183	1	ns	ns
CARS2	M6	-0.303680081134775	0.0970548374237737	-1.67822165522332	0.745237337247261	1	ns	ns
CAVIN3	Monocytes	-1.36847439003052	0.280164293968261	-1.08702339707025	0.707474011449015	1	ns	ns
CAVIN3	T.cells.CD4	-2.64903346353056	0.13704932984461	-1.50134949734421	0.532842033112787	1	ns	ns
CAVIN3	T.cells.CD8	-0.434722571694028	0.774971173405862	-0.286809170144776	0.897926110564592	1	ns	ns
CAVIN3	Age	-0.00286595509387348	0.543378470689168	-0.61022015851833	0.847188480213568	1	ns	ns
CAVIN3	Healthy	0.165665147305616	0.467891728302165	0.729256796193392	0.822083187041694	1	ns	ns
CAVIN3	D1	1.17993829495312	0.000222489623820386	3.86082847368894	0.00183462974940899	0.204022985043294	**	ns
CAVIN3	D7	1.00315644834932	0.00406021578088258	2.95543139888161	0.0432932310589457	1	*	ns
CAVIN3	M6	0.300487938349796	0.256600952448782	1.14230889320351	0.881827690494432	1	ns	ns
CBWD1	Monocytes	0.312114289005957	0.696644577914802	0.39120603267069	0.902292482977222	1	ns	ns
CBWD1	T.cells.CD4	-1.34965578898322	0.230851347647584	-1.20699940003371	0.655996609003398	1	ns	ns
CBWD1	T.cells.CD8	-1.07381206503189	0.266830422564739	-1.11788929134168	0.533087947019312	1	ns	ns
CBWD1	Age	-0.000644574101763989	0.829080585014364	-0.21656072426756	0.946542092578663	1	ns	ns
CBWD1	Healthy	0.231490961668035	0.111632548734754	1.60795187793935	0.462694148611174	1	ns	ns
CBWD1	D1	0.16326155955767	0.401679755112819	0.842936434479818	0.538509262336922	1	ns	ns
CBWD1	D7	0.00687644270460357	0.974574672722121	0.0319672823221218	0.990781568609961	1	ns	ns
CBWD1	M6	-0.0427883847507545	0.798068271446694	-0.256668209017965	0.973061848966866	1	ns	ns
CBWD5	Monocytes	-0.539296109264582	0.412199131811239	-0.824168733407409	0.7891160832378	1	ns	ns
CBWD5	T.cells.CD4	-1.06465260125762	0.249007544309292	-1.16088422008809	0.668674006440934	1	ns	ns
CBWD5	T.cells.CD8	-1.09289158509719	0.169078769306378	-1.38721748646321	0.444772355846756	1	ns	ns
CBWD5	Age	-0.00209476053324274	0.393301162468012	-0.858100553221915	0.759024123184167	1	ns	ns
CBWD5	Healthy	-0.0178235632055297	0.880381104352589	-0.150949088405465	0.974560938717489	1	ns	ns
CBWD5	D1	0.386339736653238	0.0171568613440063	2.43207643886178	0.0476203820753752	1	*	ns
CBWD5	D7	0.118155867820157	0.504889095319306	0.669721340840931	0.712282000627391	1	ns	ns
CBWD5	M6	0.0310525000658367	0.820893683944839	0.227111808282901	0.981142812561225	1	ns	ns
CCND3	Monocytes	-0.271776979201362	0.762005517996923	-0.303855037494149	0.922250059482535	1	ns	ns
CCND3	T.cells.CD4	-0.0727094551546282	0.954845419076432	-0.0567958431443832	0.989191778711086	1	ns	ns
CCND3	T.cells.CD8	-0.462801352551705	0.668533972674889	-0.42970409103333	0.839537644048146	1	ns	ns
CCND3	Age	0.00347825913340814	0.300664556935128	1.04155393483751	0.715989697587452	1	ns	ns
CCND3	Healthy	0.620643217541827	0.000262981406836027	3.81250130175905	0.0429970065276462	0.241153950068637	*	ns
CCND3	D1	0.970668880886462	2.69828521976262e-05	4.44496108555706	0.000412387924420388	0.0247432754652233	***	*
CCND3	D7	0.909435710105693	0.00032088708263879	3.75501556947373	0.0106880750369427	0.29425345477977	*	ns
CCND3	M6	0.237937623628967	0.20868313278367	1.2670510867211	0.845782928824572	1	ns	ns
CCPG1	Monocytes	-0.0279902475878634	0.976976994898671	-0.0289459424886777	0.993395360532329	1	ns	ns
CCPG1	T.cells.CD4	-1.6048258357763	0.239730317103725	-1.18413441399378	0.660158260612961	1	ns	ns
CCPG1	T.cells.CD8	-0.576015168002018	0.622073849999177	-0.494758768226445	0.810380518528555	1	ns	ns
CCPG1	Age	-0.00233444624350555	0.519339803509924	-0.647112492664161	0.835043727796169	1	ns	ns
CCPG1	Healthy	0.19314356198508	0.27152595209596	1.10689979720329	0.66397146152532	1	ns	ns
CCPG1	D1	0.597397445787686	0.0127780604461351	2.54485656745262	0.0380437708737206	1	*	ns
CCPG1	D7	0.336013778130084	0.20103559082833	1.28880744724271	0.432745626266617	1	ns	ns
CCPG1	M6	-0.169812879865077	0.403070387661082	-0.840438382818768	0.940026895019449	1	ns	ns
CCR1	Monocytes	0.367069644422685	0.753974819913389	0.314450295704643	0.917152072727662	1	ns	ns
CCR1	T.cells.CD4	-0.437470057584105	0.791427620349437	-0.265405851883366	0.931911701412556	1	ns	ns
CCR1	T.cells.CD8	-2.12962294193369	0.13355551654462	-1.51518183668031	0.391584511766472	1	ns	ns
CCR1	Age	0.00182794052074381	0.675851233818979	0.419622202862667	0.880334632687505	1	ns	ns
CCR1	Healthy	0.0200588155493541	0.924593031576782	0.0949386513559396	0.986394823160778	1	ns	ns
CCR1	D1	1.01122612740783	0.00061356153094091	3.56124339648015	0.00419327648649443	0.562635923872815	**	ns
CCR1	D7	0.138132348673388	0.662360139629616	0.438223001604179	0.821535084593712	1	ns	ns
CCR1	M6	-0.132208260370129	0.589875264674958	-0.541112686274205	0.95681023996477	1	ns	ns
CD14	Monocytes	1.63707946313049	0.0608824494204156	1.90040770526716	0.402105505600614	1	ns	ns
CD14	T.cells.CD4	-2.35099040860286	0.0602528749036676	-1.90506023102274	0.440266139057059	1	ns	ns
CD14	T.cells.CD8	-1.45700736264851	0.163899284314437	-1.40461513303294	0.439460946539001	1	ns	ns
CD14	Age	-0.00451231198772124	0.164403363290105	-1.40290066472677	0.58891450388831	1	ns	ns
CD14	Healthy	0.38806364667265	0.0153869907642201	2.47418439942766	0.193285897682053	1	ns	ns
CD14	D1	1.3077558769039	1.95150796642023e-08	6.21639960996781	9.41859371161765e-07	1.78953280520735e-05	***	***
CD14	D7	0.617611686034398	0.00971097457164161	2.64726347690939	0.0675932823291452	1	.	ns
CD14	M6	-0.240656864610935	0.187054773561936	-1.33033781620383	0.836286932397803	1	ns	ns
CD163	Monocytes	0.744098491480379	0.482891832334109	0.704852367763324	0.826141437034287	1	ns	ns
CD163	T.cells.CD4	-3.15590430963968	0.0369557105385562	-2.12618434100546	0.375237418716051	1	ns	ns
CD163	T.cells.CD8	-3.84348753175394	0.00332687379874762	-3.02387108133545	0.0802827177224097	1	.	ns
CD163	Age	0.00892977683201514	0.0259959351930421	2.26710324957869	0.299368298474657	1	ns	ns
CD163	Healthy	-0.131012296413601	0.494102577657432	-0.686857890453471	0.837771154639313	1	ns	ns
CD163	D1	1.6003871086418	1.75702545274338e-08	6.23937727268342	8.95106855647597e-07	1.61119234016567e-05	***	***
CD163	D7	0.551681188457496	0.0561389733930826	1.93698958273929	0.197997840774834	1	ns	ns
CD163	M6	-0.273790974893928	0.218345817788186	-1.24031091382489	0.845782928824572	1	ns	ns
CD1D	Monocytes	0.748746629171351	0.387971867140282	0.86784965853071	0.780197811771136	1	ns	ns
CD1D	T.cells.CD4	-0.877444669560122	0.470094553975333	-0.725640472586063	0.797309566063382	1	ns	ns
CD1D	T.cells.CD8	-1.76768893391913	0.0925360744951339	-1.70174343916202	0.339353932389065	1	ns	ns
CD1D	Age	-0.000345305164209254	0.91482327730635	-0.107282192802935	0.973109335646944	1	ns	ns
CD1D	Healthy	0.344446794129105	0.0296723550932236	2.21247758889173	0.27209549620486	1	ns	ns
CD1D	D1	0.559706315399631	0.00906144696784074	2.67232218715795	0.0294657690408155	1	*	ns
CD1D	D7	0.24673555306271	0.291895730213424	1.06069701354863	0.531088064693869	1	ns	ns
CD1D	M6	-0.0327675685146006	0.856209770557741	-0.181764107858192	0.984540053409018	1	ns	ns
CD300C	Monocytes	1.49734974594387	0.145175453992151	1.47057837991538	0.534642133778323	1	ns	ns
CD300C	T.cells.CD4	0.137943651917502	0.92322665168932	0.0966626692613888	0.983273913587812	1	ns	ns
CD300C	T.cells.CD8	-0.986937333533698	0.423073579756073	-0.805069041194388	0.666523396777343	1	ns	ns
CD300C	Age	-0.00189066217415553	0.619986794712768	-0.497729991469052	0.856742211447198	1	ns	ns
CD300C	Healthy	0.351156598874732	0.0594169431093046	1.91122964938348	0.378370394661336	1	ns	ns
CD300C	D1	0.585560301973973	0.0201542873508767	2.36894808373349	0.0538818702645889	1	.	ns
CD300C	D7	0.0346566680533236	0.899845302059998	0.126241377982069	0.957433815247312	1	ns	ns
CD300C	M6	-0.13117064159929	0.539225851211207	-0.616532340521128	0.948184417480313	1	ns	ns
CD300E	Monocytes	1.87679296412863	0.0316132520167419	2.18658429507004	0.330690514969289	1	ns	ns
CD300E	T.cells.CD4	-0.0269365300585679	0.982572888741426	-0.0219096655696111	0.994241673014532	1	ns	ns
CD300E	T.cells.CD8	0.0158863381638318	0.987773672849905	0.0153706645393116	0.994327398805431	1	ns	ns
CD300E	Age	0.00142519273483355	0.657695408021383	0.44470981598606	0.873649166279688	1	ns	ns
CD300E	Healthy	-0.0672840795880185	0.667896974386027	-0.430566816986285	0.917113115068833	1	ns	ns
CD300E	D1	0.398536813632235	0.0607210515869935	1.90138920198025	0.128594005323956	1	ns	ns
CD300E	D7	-0.133988858293614	0.56589617759511	-0.576416467903347	0.75785064260063	1	ns	ns
CD300E	M6	-0.280311281379111	0.123702657476067	-1.55521984529437	0.778378067373651	1	ns	ns
CD300LB	Monocytes	3.53700939092435	0.000429804330808675	3.6698178216305	0.0656884285585926	0.394130571351555	.	ns
CD300LB	T.cells.CD4	2.81102472995426	0.0440662024273561	2.04537747071585	0.39616380025378	1	ns	ns
CD300LB	T.cells.CD8	3.17910076047886	0.00754608912928278	2.73932859411443	0.108121308305505	1	ns	ns
CD300LB	Age	0.000204157126291534	0.954888239600672	0.0567416856569902	0.987029032587405	1	ns	ns
CD300LB	Healthy	0.105876117704144	0.547157835351622	0.604496657251773	0.857994013380902	1	ns	ns
CD300LB	D1	0.0615005919915212	0.794257950057308	0.261624473645657	0.85963854934204	1	ns	ns
CD300LB	D7	0.113486162268954	0.664556888044657	0.435185695476122	0.822400359429083	1	ns	ns
CD300LB	M6	0.0121163120420386	0.952356688372212	0.0599282827166884	0.997464899354785	1	ns	ns
CD300LF	Monocytes	2.77768311300918	0.00610035192736232	2.81422295872602	0.217008301085208	1	ns	ns
CD300LF	T.cells.CD4	0.87938085169094	0.526722844723431	0.635689369311426	0.819824475631215	1	ns	ns
CD300LF	T.cells.CD8	-0.753388747159861	0.527834222856711	-0.633977080295849	0.734482522548717	1	ns	ns
CD300LF	Age	0.00224229531553011	0.544214244702145	0.608952705583759	0.847188480213568	1	ns	ns
CD300LF	Healthy	0.320299200595294	0.0757438815733164	1.79836886277701	0.402222393371047	1	ns	ns
CD300LF	D1	-0.167571801754756	0.486281942450245	-0.699351862769747	0.608349988031206	1	ns	ns
CD300LF	D7	-0.659067696170255	0.0152890505441456	-2.47659975096053	0.0865435762282808	1	.	ns
CD300LF	M6	-0.0388498890448021	0.851042355109577	-0.188373532623723	0.984540053409018	1	ns	ns
CD33	Monocytes	1.96579757887682	0.0180312396599267	2.41270630296064	0.259693169580842	1	ns	ns
CD33	T.cells.CD4	-0.334435231392347	0.770352991681747	-0.29286658699179	0.921709617237409	1	ns	ns
CD33	T.cells.CD8	-0.821835863375621	0.404554154294496	-0.837778820789746	0.655455241436009	1	ns	ns
CD33	Age	0.00315291842893298	0.302612339948953	1.03727365924245	0.716147682806043	1	ns	ns
CD33	Healthy	-0.0331224416751779	0.822308619787316	-0.225286476926746	0.961174453307318	1	ns	ns
CD33	D1	-0.109244820526293	0.582213786617851	-0.552313313415764	0.6958172013354	1	ns	ns
CD33	D7	-0.520235413032297	0.0201932181780188	-2.36818469994526	0.102873228162462	1	ns	ns
CD33	M6	-0.349487402929154	0.0432307063418953	-2.05282290903844	0.745237337247261	1	ns	ns
CD36	Monocytes	1.95912109136922	0.0344063968916575	2.150618989262	0.331781438311528	1	ns	ns
CD36	T.cells.CD4	-0.683660712973272	0.593752912510973	-0.535469773317977	0.849219244468513	1	ns	ns
CD36	T.cells.CD8	-0.451739297633036	0.681487529977657	-0.41187809306932	0.851395183909417	1	ns	ns
CD36	Age	-0.00642451063778519	0.0621823829633337	-1.8904151979097	0.40454056367623	1	ns	ns
CD36	Healthy	0.0201216992342264	0.902870039543708	0.122409173534529	0.977487398183684	1	ns	ns
CD36	D1	0.853352806759607	0.00022407691595835	3.85877815064532	0.00183462974940899	0.205478531933807	**	ns
CD36	D7	-0.225012950457237	0.362242508914077	-0.916135488040238	0.599596355007597	1	ns	ns
CD36	M6	-0.277564480907223	0.148545432704895	-1.45821104124533	0.778378067373651	1	ns	ns
CD55	Monocytes	0.220317195278897	0.815030878188962	0.234683328129521	0.955065406550956	1	ns	ns
CD55	T.cells.CD4	-0.0918699597558627	0.944501889419213	-0.0698231618205168	0.988120141646405	1	ns	ns
CD55	T.cells.CD8	-1.73811819983503	0.127897464390784	-1.53777138911124	0.391032852561102	1	ns	ns
CD55	Age	0.0094575851010254	0.00838799940308242	2.70040593395265	0.199051356809992	1	ns	ns
CD55	Healthy	-0.0216932991736929	0.898412001438914	-0.128057956278891	0.976974457157403	1	ns	ns
CD55	D1	0.743530039040144	0.00160241038620506	3.26250628296053	0.00834892229630703	1	**	ns
CD55	D7	0.445514620483965	0.0820587099399516	1.76013428053079	0.245638298311002	1	ns	ns
CD55	M6	0.220581343009026	0.264036156836204	1.12449341651982	0.881827690494432	1	ns	ns
CD63	Monocytes	1.08997999910733	0.0892051811951357	1.71969052017423	0.472839024022771	1	ns	ns
CD63	T.cells.CD4	-0.251673809784241	0.777642640264244	-0.283310018617995	0.927765570533989	1	ns	ns
CD63	T.cells.CD8	-1.14074208691474	0.13873507979247	-1.49485083481685	0.398808991127571	1	ns	ns
CD63	Age	0.0111113937862462	1.02165843450389e-05	4.69910618864784	0.0093686078444007	0.0093686078444007	**	**
CD63	Healthy	-0.220818350129768	0.0569252643597564	-1.93069666156975	0.371324591228628	1	ns	ns
CD63	D1	0.769813726474092	3.09615752374994e-06	5.00306807934353	6.37943422611464e-05	0.00283917644927869	***	**
CD63	D7	0.0520849969437856	0.761290249180679	0.304785574262041	0.883329912436442	1	ns	ns
CD63	M6	-0.10778868375572	0.418037158348337	-0.813877857855051	0.940026895019449	1	ns	ns
CD68	Monocytes	0.57291539890676	0.513198553445434	0.656711020033743	0.840914766947222	1	ns	ns
CD68	T.cells.CD4	-1.99861148563708	0.107089715154831	-1.63253215991917	0.493473712547639	1	ns	ns
CD68	T.cells.CD8	-4.11404776480728	0.000184329709919724	-3.91677304662173	0.0402561309453711	0.169030343996387	*	ns
CD68	Age	0.000396433983311629	0.903352663417466	0.12180055631937	0.969424790723324	1	ns	ns
CD68	Healthy	-0.0721551983397487	0.648076987499182	-0.458119797163556	0.917113115068833	1	ns	ns
CD68	D1	0.0787111478295798	0.711188635657197	0.371529979966611	0.78953992602621	1	ns	ns
CD68	D7	-0.680508116697357	0.00487734239685569	-2.89239735406816	0.0475800316799646	1	*	ns
CD68	M6	-0.169087852388685	0.356443406344989	-0.927318283352549	0.940026895019449	1	ns	ns
CD82	Monocytes	-0.136666126608169	0.879785804856796	-0.151706150619316	0.967776371671648	1	ns	ns
CD82	T.cells.CD4	0.126910635034421	0.920176900203356	0.100515366600217	0.982307587295084	1	ns	ns
CD82	T.cells.CD8	-0.721798212205689	0.507581783623894	-0.665482638783025	0.720514699045064	1	ns	ns
CD82	Age	0.00395339404509308	0.242818304415207	1.17632508453996	0.681385666368914	1	ns	ns
CD82	Healthy	0.21273526816281	0.194249277681525	1.30866628696326	0.613361794971725	1	ns	ns
CD82	D1	0.780359562387503	0.00059945556991455	3.5682563959864	0.00416439967887608	0.549700757611643	**	ns
CD82	D7	0.674810003706225	0.00675238770689184	2.77826591802051	0.0555212268244181	1	.	ns
CD82	M6	0.118380069000356	0.531142735767803	0.628890722492316	0.948184417480313	1	ns	ns
CD93	Monocytes	0.909292502048124	0.359833563325081	0.920766052487378	0.756367838848508	1	ns	ns
CD93	T.cells.CD4	-3.22900555731824	0.0220640213542546	-2.33295639936121	0.327568139039664	1	ns	ns
CD93	T.cells.CD8	-1.53595044961362	0.199995430718363	-1.29181855887793	0.472105928129598	1	ns	ns
CD93	Age	-0.00539181291614061	0.147094363582613	-1.46350919491166	0.569137263313316	1	ns	ns
CD93	Healthy	-0.0125232537566562	0.944142174609029	-0.0702764777101461	0.986892003508114	1	ns	ns
CD93	D1	0.406322397164703	0.0938390918913592	1.69486630051999	0.180615216548768	1	ns	ns
CD93	D7	0.245960206321292	0.358279974558609	0.923762937813899	0.595298993402564	1	ns	ns
CD93	M6	-0.309857228397036	0.136978108112372	-1.50162543971661	0.778378067373651	1	ns	ns
CDA	Monocytes	1.15329150846969	0.189053394603632	1.32422427033388	0.606160709271085	1	ns	ns
CDA	T.cells.CD4	-1.8668712538775	0.129950097548446	-1.52942772346743	0.532842033112787	1	ns	ns
CDA	T.cells.CD8	-2.73818776894667	0.0106957626961849	-2.61134528523387	0.132540735032454	1	ns	ns
CDA	Age	-0.000449940814652704	0.89019411392829	-0.138481828989256	0.964903076208323	1	ns	ns
CDA	Healthy	-0.187082867651073	0.237261796811158	-1.19042923465368	0.640301073150474	1	ns	ns
CDA	D1	0.271203028107592	0.203146470888895	1.2827321407961	0.324315628071566	1	ns	ns
CDA	D7	-0.200120856947642	0.396523299987024	-0.852245661642938	0.624835560692553	1	ns	ns
CDA	M6	-0.114397570301715	0.531314084214626	-0.628627746092048	0.948184417480313	1	ns	ns
CEACAM3	Monocytes	0.855449958459512	0.415418584346109	0.818482937997812	0.790703557333029	1	ns	ns
CEACAM3	T.cells.CD4	1.43078461624089	0.331525428964446	0.976745510733567	0.721496256292614	1	ns	ns
CEACAM3	T.cells.CD8	0.491646108963384	0.697015307394761	0.390702556049676	0.857936962256371	1	ns	ns
CEACAM3	Age	0.00346056154862539	0.377358129391225	0.887516734230208	0.759024123184167	1	ns	ns
CEACAM3	Healthy	0.347456413074628	0.0689907501224065	1.84230898230143	0.388052390277669	1	ns	ns
CEACAM3	D1	0.709370147858553	0.00642675553590102	2.79580529337847	0.0229312639160359	1	*	ns
CEACAM3	D7	0.649524705976559	0.0236594489303888	2.30494566571658	0.116019864540997	1	ns	ns
CEACAM3	M6	0.0413289134667275	0.850361877874207	0.189244516871472	0.984540053409018	1	ns	ns
CEACAM4	Monocytes	0.427400757447197	0.670070447481738	0.427584664322328	0.89026977114231	1	ns	ns
CEACAM4	T.cells.CD4	-1.53382015544294	0.283497453298006	-1.07983116262146	0.689932220233357	1	ns	ns
CEACAM4	T.cells.CD8	-1.85791552020331	0.126504400196365	-1.54366785123058	0.389276963020358	1	ns	ns
CEACAM4	Age	-0.000681019163672896	0.855614934632158	-0.182529586815693	0.951573998671219	1	ns	ns
CEACAM4	Healthy	0.028274279911801	0.876507998921006	0.155876678635142	0.974134817023245	1	ns	ns
CEACAM4	D1	1.11984315516702	1.50907331536059e-05	4.59772914806691	0.000247110755390297	0.0138382023018566	***	*
CEACAM4	D7	0.471004100477292	0.08507052476954	1.74278067562961	0.251644100689252	1	ns	ns
CEACAM4	M6	0.112450775315579	0.592896224686287	0.536716913732342	0.95681023996477	1	ns	ns
CEBPD	Monocytes	2.16239103956488	0.0354514203941999	2.13797168631739	0.331781438311528	1	ns	ns
CEBPD	T.cells.CD4	0.796711368686889	0.57560475669737	0.562031777631559	0.84722925264453	1	ns	ns
CEBPD	T.cells.CD8	-1.6277241848553	0.184969602981055	-1.33667910047785	0.46217200526874	1	ns	ns
CEBPD	Age	0.00661655672650848	0.0831912792978003	1.75353608800631	0.450223528360073	1	ns	ns
CEBPD	Healthy	0.33054026811443	0.0737350442150867	1.81108656099342	0.397735503207262	1	ns	ns
CEBPD	D1	0.788965298421487	0.00186756259264012	3.2132507059483	0.00925705349973509	1	**	ns
CEBPD	D7	0.185952142726857	0.497197060727851	0.68189718829627	0.710170879575451	1	ns	ns
CEBPD	M6	0.158852122418977	0.454382323260653	0.751648914234535	0.94601554756029	1	ns	ns
CENPW	Monocytes	0.593273312161845	0.496447279811282	0.683125443558628	0.830733860560119	1	ns	ns
CENPW	T.cells.CD4	-1.13782756755919	0.365542309145057	-0.909824251280582	0.748361457935415	1	ns	ns
CENPW	T.cells.CD8	-0.413755477988314	0.693399322524015	-0.395633827851672	0.856936898591	1	ns	ns
CENPW	Age	-0.00385947264530026	0.237478263734411	-1.18997040604554	0.680080236593836	1	ns	ns
CENPW	Healthy	0.237532421224502	0.137685725291429	1.49894729369512	0.509104072952581	1	ns	ns
CENPW	D1	0.296777728395552	0.166059544706922	1.3973014722807	0.278385013704291	1	ns	ns
CENPW	D7	0.259583968434494	0.273467024744687	1.10245011424627	0.512820576054966	1	ns	ns
CENPW	M6	0.154557208564047	0.399748089822405	0.8464456590763	0.940026895019449	1	ns	ns
CES1	Monocytes	2.26018533216939	0.209628304841312	1.26436430649071	0.62908141530241	1	ns	ns
CES1	T.cells.CD4	-1.67416940058562	0.505841723525838	-0.668220377771288	0.80789179763019	1	ns	ns
CES1	T.cells.CD8	-1.88428242884099	0.383825030945951	-0.875493242272486	0.635640370862495	1	ns	ns
CES1	Age	0.0246050345653549	0.000399840357467941	3.68949652707607	0.108911923847971	0.366653607798102	ns	ns
CES1	Healthy	-0.133785151450862	0.679394172798729	-0.414746954845366	0.920242919433433	1	ns	ns
CES1	D1	0.506350243473713	0.246621238312968	1.16680475820862	0.372572776825357	1	ns	ns
CES1	D7	-0.161030066346734	0.739139402391583	-0.334106667785668	0.871196442150491	1	ns	ns
CES1	M6	0.0223277799388059	0.952477199658776	0.0597761602212156	0.997464899354785	1	ns	ns
CFL1	Monocytes	0.836631271694039	0.159007843841695	1.42115357928198	0.545431096718584	1	ns	ns
CFL1	T.cells.CD4	-0.481618559332112	0.560989271077561	-0.583716909750595	0.835656767285538	1	ns	ns
CFL1	T.cells.CD8	-0.592710090620714	0.405417485557948	-0.836234085212971	0.655455241436009	1	ns	ns
CFL1	Age	0.00624554774782425	0.00560854561307156	2.84375648269439	0.181099382222748	1	ns	ns
CFL1	Healthy	-0.0471951506092152	0.657997073601035	-0.444274526261298	0.917113115068833	1	ns	ns
CFL1	D1	0.041372632132393	0.772923500225966	0.289493665139328	0.842771521649477	1	ns	ns
CFL1	D7	0.00633656651216994	0.968251013391169	0.039921873449308	0.987637574282204	1	ns	ns
CFL1	M6	-0.116590276322988	0.345967355948006	-0.947814934383923	0.940026895019449	1	ns	ns
CFP	Monocytes	0.972514206516786	0.308215766132952	1.02524968639692	0.729849877890281	1	ns	ns
CFP	T.cells.CD4	-2.94967931351853	0.029228553913332	-2.21871047682773	0.3422671380923	1	ns	ns
CFP	T.cells.CD8	-2.03196216542895	0.0788553258434455	-1.77921295928072	0.326704638612764	1	ns	ns
CFP	Age	0.000219403240061974	0.950711470423041	0.0619999985317135	0.983975641510078	1	ns	ns
CFP	Healthy	-0.0426860138658085	0.803679112264476	-0.249382749345661	0.961174453307318	1	ns	ns
CFP	D1	0.0315206210619129	0.891454341774248	0.136882349295516	0.929992754729221	1	ns	ns
CFP	D7	0.105075443098791	0.682237196775349	0.410851538129386	0.834148679257327	1	ns	ns
CFP	M6	-0.102908387867849	0.604995716945092	-0.519204875418641	0.95681023996477	1	ns	ns
CHCHD5	Monocytes	0.432932426990778	0.503691871011305	0.671609846769839	0.832331314326726	1	ns	ns
CHCHD5	T.cells.CD4	-1.19290753983033	0.190330560864837	-1.32037065372852	0.624864169851968	1	ns	ns
CHCHD5	T.cells.CD8	-0.847751651860479	0.27785024265186	-1.09230572175674	0.540952595566359	1	ns	ns
CHCHD5	Age	-0.00319594182624383	0.187493860922078	-1.32895647022375	0.624047353433456	1	ns	ns
CHCHD5	Healthy	-0.0986771441262381	0.398691781112304	-0.848321799363956	0.774577040847421	1	ns	ns
CHCHD5	D1	-0.112819063250798	0.4729671813645	-0.720938837245447	0.597397941200064	1	ns	ns
CHCHD5	D7	-0.374575658064965	0.0340349796137577	-2.15519458035291	0.145460256060816	1	ns	ns
CHCHD5	M6	-0.0614311145738204	0.649521254194584	-0.456078532038126	0.963728235393889	1	ns	ns
CHMP2A	Monocytes	0.201117642563227	0.710472841374758	0.372492673328672	0.906124611322188	1	ns	ns
CHMP2A	T.cells.CD4	-1.38493635197692	0.0708052695842387	-1.83016194543315	0.444275111850907	1	ns	ns
CHMP2A	T.cells.CD8	-0.809810663594977	0.216352654192402	-1.24574651676163	0.489865145418351	1	ns	ns
CHMP2A	Age	0.00169304141442211	0.403022698868154	0.840523961024647	0.763238976304678	1	ns	ns
CHMP2A	Healthy	0.0778266385537758	0.426674625422748	0.79880901003209	0.78252126302532	1	ns	ns
CHMP2A	D1	0.295610519791226	0.0267379996234638	2.25531102929778	0.0662807783222325	1	.	ns
CHMP2A	D7	0.0927095988957307	0.525965360449445	0.636857493944307	0.729667527280092	1	ns	ns
CHMP2A	M6	0.00487680189251703	0.965623963467013	0.0432271870506386	0.997464899354785	1	ns	ns
CHP1	Monocytes	0.528448692029504	0.62725676349074	0.487420330788272	0.880377049559654	1	ns	ns
CHP1	T.cells.CD4	-1.33161960841724	0.392580012504743	-0.859492415439007	0.748361457935415	1	ns	ns
CHP1	T.cells.CD8	-2.51650422545048	0.057350585327991	-1.92763145113438	0.287379708993266	1	ns	ns
CHP1	Age	0.00427218677187857	0.294296319496357	1.05546529787998	0.715549314550481	1	ns	ns
CHP1	Healthy	-0.370743328608786	0.063597206166156	-1.88006854658434	0.378692454898474	1	ns	ns
CHP1	D1	-0.260945702391864	0.326877390876324	-0.986242670026047	0.457636198858922	1	ns	ns
CHP1	D7	-0.310551669007927	0.293040615315839	-1.05819007343454	0.531431902664466	1	ns	ns
CHP1	M6	-0.378723071463148	0.0998023004660857	-1.66440541723416	0.745237337247261	1	ns	ns
CHST15	Monocytes	0.124574847361356	0.899304665652673	0.126926535665055	0.97247921981545	1	ns	ns
CHST15	T.cells.CD4	-2.26608226028161	0.103253330951061	-1.64736515153664	0.489546485896114	1	ns	ns
CHST15	T.cells.CD8	-0.78839416596025	0.506501547812277	-0.667181644986149	0.720514699045064	1	ns	ns
CHST15	Age	-0.00187322149726871	0.610289178234888	-0.511594830649898	0.855770625265386	1	ns	ns
CHST15	Healthy	0.292532249757287	0.102354513138271	1.65174473281503	0.447418891747197	1	ns	ns
CHST15	D1	0.799814488256434	0.0011901825385259	3.35683753955081	0.00673702091252005	1	**	ns
CHST15	D7	0.858237478011786	0.00170160456917255	3.24324333845619	0.0260061898321872	1	*	ns
CHST15	M6	-0.118614700676401	0.564567821095148	-0.578382143452896	0.948184417480313	1	ns	ns
CIAO2A	Monocytes	-0.622196653258501	0.434574808050746	-0.785184222732627	0.802567615531187	1	ns	ns
CIAO2A	T.cells.CD4	-2.31804713509463	0.0399313734510836	-2.08717227480903	0.383341639706244	1	ns	ns
CIAO2A	T.cells.CD8	-2.39913448288395	0.0138396001825361	-2.51464748165872	0.145872567441214	1	ns	ns
CIAO2A	Age	-0.00558808825365484	0.0622030746764977	-1.89026242578871	0.40454056367623	1	ns	ns
CIAO2A	Healthy	-0.0624097666360474	0.663633714816741	-0.436459116177947	0.917113115068833	1	ns	ns
CIAO2A	D1	0.153782968568379	0.426326476755025	0.799412854274156	0.559286665499797	1	ns	ns
CIAO2A	D7	-0.309140995798787	0.151669396048546	-1.44693989594258	0.367938720043694	1	ns	ns
CIAO2A	M6	-0.268042350277507	0.109266753024132	-1.61883135377034	0.747273505067999	1	ns	ns
CINP	Monocytes	0.152398690416089	0.819101018569271	0.229434154748859	0.955065406550956	1	ns	ns
CINP	T.cells.CD4	-1.0519187936625	0.273703839180479	-1.10185573799045	0.683886704437328	1	ns	ns
CINP	T.cells.CD8	-0.589443842830054	0.463258711135086	-0.736934153540367	0.695993769271397	1	ns	ns
CINP	Age	0.00194829649126873	0.434434611685637	0.78546557551648	0.78293024027466	1	ns	ns
CINP	Healthy	0.23233498773195	0.0584879787593017	1.91847164364443	0.375059276379578	1	ns	ns
CINP	D1	0.272868416239817	0.0966009249449659	1.68063663006723	0.183782257623514	1	ns	ns
CINP	D7	-0.0660188931504308	0.714751868742525	-0.366736764508931	0.851204498229734	1	ns	ns
CINP	M6	0.0730227988193416	0.602295397805554	0.523110165805939	0.95681023996477	1	ns	ns
CLEC12A	Monocytes	2.55650943263596	0.0330688441360026	2.16730350497604	0.330690514969289	1	ns	ns
CLEC12A	T.cells.CD4	0.836082128351945	0.614387229624229	0.505723826084619	0.857523728410073	1	ns	ns
CLEC12A	T.cells.CD8	-2.48333609027042	0.0840497694163062	-1.74858383468745	0.330834044233924	1	ns	ns
CLEC12A	Age	-0.00271446334121254	0.539025041394631	-0.616838207292798	0.845820341678261	1	ns	ns
CLEC12A	Healthy	0.195848443989409	0.360174428001754	0.920109629464643	0.742177442427629	1	ns	ns
CLEC12A	D1	-0.11787917300023	0.681653873580702	-0.411650272935039	0.766025247639098	1	ns	ns
CLEC12A	D7	-0.427855190393991	0.182182073170359	-1.34529997764361	0.413517230438662	1	ns	ns
CLEC12A	M6	-0.196876793271353	0.426697746567496	-0.798768918068808	0.940026895019449	1	ns	ns
CLEC4D	Monocytes	1.76529019168629	0.150557055817801	1.4509323387425	0.542729407505408	1	ns	ns
CLEC4D	T.cells.CD4	-1.72200591641988	0.315492737744104	-1.00985223815675	0.717882978936335	1	ns	ns
CLEC4D	T.cells.CD8	-0.549709620572318	0.708414787204655	-0.375269280913601	0.859238814582239	1	ns	ns
CLEC4D	Age	0.00842891630265493	0.0668447438383217	1.85702497785485	0.414910475000851	1	ns	ns
CLEC4D	Healthy	-0.0712491352628521	0.746349355685354	-0.324532179631264	0.95463123941664	1	ns	ns
CLEC4D	D1	0.62359449358852	0.0377449506224119	2.11131152042404	0.0854620240018562	1	.	ns
CLEC4D	D7	-0.205425111113434	0.532877038961887	-0.626231023941431	0.735134419832076	1	ns	ns
CLEC4D	M6	-0.504810840241244	0.0503584263213873	-1.98570176074487	0.745237337247261	1	ns	ns
CLEC4E	Monocytes	0.188884955849878	0.860824202407892	0.175875206561449	0.967776371671648	1	ns	ns
CLEC4E	T.cells.CD4	-1.95634170554707	0.207470046379135	-1.27048840194563	0.641806281701797	1	ns	ns
CLEC4E	T.cells.CD8	-1.8416850257196	0.158200380781737	-1.42409461710607	0.433695157648819	1	ns	ns
CLEC4E	Age	-0.000616969721483936	0.878101401337531	-0.153853617601429	0.959589197847068	1	ns	ns
CLEC4E	Healthy	0.290519969377641	0.141272370222447	1.48520036424544	0.516968366915015	1	ns	ns
CLEC4E	D1	1.21382902199195	1.35371529931031e-05	4.62700525612904	0.000225701259903192	0.0124135692946756	***	*
CLEC4E	D7	0.826575568526176	0.00565387666785895	2.84131283085681	0.0518362243776231	1	.	ns
CLEC4E	M6	-0.538402855531957	0.0192724956526271	-2.38680693230576	0.65455105605404	1	ns	ns
CLEC7A	Monocytes	1.26289458281675	0.141269731553682	1.4853622302941	0.532436922395884	1	ns	ns
CLEC7A	T.cells.CD4	-1.54971888277059	0.205830166419778	-1.27523960693289	0.641806281701797	1	ns	ns
CLEC7A	T.cells.CD8	-1.83224660810188	0.0771846049334641	-1.78967498485367	0.326167201493026	1	ns	ns
CLEC7A	Age	-0.000375003294083843	0.906245677750878	-0.11813806952556	0.969424790723324	1	ns	ns
CLEC7A	Healthy	-0.455116722916431	0.00421394470984711	-2.94273677229836	0.107338536081383	1	ns	ns
CLEC7A	D1	-0.302606762335343	0.148522665808143	-1.45831947570359	0.256006173958773	1	ns	ns
CLEC7A	D7	-0.48613638051846	0.0376774606661996	-2.11219625913607	0.152203662691212	1	ns	ns
CLEC7A	M6	-0.447473823178208	0.0141060714396321	-2.50754802193019	0.587966705006484	1	ns	ns
CLIC1	Monocytes	0.249724983407247	0.711783618797322	0.370725760875805	0.906535525607145	1	ns	ns
CLIC1	T.cells.CD4	-0.615120644916198	0.516490836733682	-0.651543199648371	0.815184332676052	1	ns	ns
CLIC1	T.cells.CD8	-1.28399541514203	0.117170731632369	-1.58318938842135	0.371783947774679	1	ns	ns
CLIC1	Age	-0.0013601041204505	0.589798135588485	-0.541225038644988	0.853181335417185	1	ns	ns
CLIC1	Healthy	0.0274547566185201	0.821857463712985	0.225868405977505	0.961174453307318	1	ns	ns
CLIC1	D1	0.345670706074768	0.0375219471222819	2.11384112303296	0.0853766268299251	1	.	ns
CLIC1	D7	-0.185379851479124	0.310348387962692	-1.02071218281562	0.550457197691262	1	ns	ns
CLIC1	M6	-0.202071040354098	0.154848848815518	-1.43565188649694	0.797732552605784	1	ns	ns
CLMN	Monocytes	-0.176593216429721	0.877004874064315	-0.155243925945907	0.967776371671648	1	ns	ns
CLMN	T.cells.CD4	-1.46775465659775	0.359903000938357	-0.920632300186652	0.748361457935415	1	ns	ns
CLMN	T.cells.CD8	-1.94148874748405	0.160039864038543	-1.41760130099136	0.436554917229665	1	ns	ns
CLMN	Age	0.00243327842845685	0.567929090165787	0.573386360404594	0.848951170779475	1	ns	ns
CLMN	Healthy	0.282944503239135	0.171760190068135	1.3784435263164	0.576494248906317	1	ns	ns
CLMN	D1	0.725681516724476	0.0102280523422448	2.62788076094547	0.0322306666592389	1	*	ns
CLMN	D7	0.764761253776734	0.0146276493405362	2.49354076762136	0.0843782528190673	1	.	ns
CLMN	M6	0.33158724544579	0.166709341493081	1.3950594443017	0.814908479261027	1	ns	ns
CLN3	Monocytes	1.20925318059704	0.0925474709771954	1.70168294811266	0.484948747920504	1	ns	ns
CLN3	T.cells.CD4	0.61774016656783	0.536794603683946	0.620239456354213	0.819824475631215	1	ns	ns
CLN3	T.cells.CD8	0.608777458071755	0.478739832700431	0.711538815731977	0.704930994294932	1	ns	ns
CLN3	Age	0.00388071823457255	0.147008852838707	1.46382267921414	0.569137263313316	1	ns	ns
CLN3	Healthy	0.139897936191142	0.278426413555028	1.09098764626046	0.67329180044388	1	ns	ns
CLN3	D1	0.217052264947002	0.211842615084438	1.2581856401331	0.335508943061191	1	ns	ns
CLN3	D7	0.21345000588352	0.26846118379619	1.11405742116822	0.510229954059429	1	ns	ns
CLN3	M6	0.060491947624631	0.684765424609809	0.407392727869501	0.969401358382288	1	ns	ns
CLPB	Monocytes	0.325858828872467	0.743310623259454	0.328563760861163	0.912776625949456	1	ns	ns
CLPB	T.cells.CD4	-0.105863016047238	0.939474616787306	-0.0761599363390558	0.988120141646405	1	ns	ns
CLPB	T.cells.CD8	-1.5512386165963	0.197491747934598	-1.29911441350759	0.470399722701389	1	ns	ns
CLPB	Age	0.00373381699845114	0.315824654601022	1.00915563293225	0.727309075696657	1	ns	ns
CLPB	Healthy	-0.021551047810841	0.904439107744139	-0.120421955567998	0.978031440803509	1	ns	ns
CLPB	D1	0.0994805279988995	0.680531720095657	0.413187565903281	0.765702561138303	1	ns	ns
CLPB	D7	0.300061829532347	0.265025312556354	1.12215001028836	0.508427220950161	1	ns	ns
CLPB	M6	-0.0759077796491465	0.715074519631975	-0.366294799812101	0.970839239097907	1	ns	ns
CLTA	Monocytes	1.23606108648556	0.194023923497708	1.30946239264484	0.609314855641774	1	ns	ns
CLTA	T.cells.CD4	0.341985423681897	0.802257775120619	0.251227465916086	0.936654090613098	1	ns	ns
CLTA	T.cells.CD8	-1.2896675222651	0.259851485532645	-1.13456861419952	0.528345481670588	1	ns	ns
CLTA	Age	-0.000454497795291936	0.897734927191367	-0.128920668307899	0.967359492637466	1	ns	ns
CLTA	Healthy	-0.123156993440151	0.476862133419187	-0.714607017459704	0.822083187041694	1	ns	ns
CLTA	D1	0.0371621623874423	0.872554389967813	0.160913377078401	0.915902206340046	1	ns	ns
CLTA	D7	0.0439055612867977	0.864246706557389	0.171504664682246	0.930468610778748	1	ns	ns
CLTA	M6	0.142093156488176	0.476183105246484	0.715720278312012	0.948184417480313	1	ns	ns
CLTC	Monocytes	0.723267199244242	0.422422743623611	0.80620383100696	0.798617180135509	1	ns	ns
CLTC	T.cells.CD4	-0.997121708315742	0.430018465256633	-0.793024125684601	0.767173020701036	1	ns	ns
CLTC	T.cells.CD8	-0.488867885753024	0.652013018392288	-0.452601742471005	0.829259275819318	1	ns	ns
CLTC	Age	0.000509215840406542	0.879439308085679	0.152146842592368	0.959589197847068	1	ns	ns
CLTC	Healthy	-0.260068598904708	0.111951036857439	-1.60650145090781	0.462694148611174	1	ns	ns
CLTC	D1	0.233747294256065	0.286248760833619	1.07327663138471	0.416650974102268	1	ns	ns
CLTC	D7	0.0594518841467563	0.806450949897712	0.24578858347511	0.903154567101309	1	ns	ns
CLTC	M6	-0.0682383684358275	0.716763775900108	-0.364023162476989	0.970839239097907	1	ns	ns
CLU	Monocytes	-0.11322670553616	0.923012391654138	-0.0969332921040997	0.980767512337016	1	ns	ns
CLU	T.cells.CD4	-1.44574049299062	0.379729319701456	-0.883093274942896	0.748361457935415	1	ns	ns
CLU	T.cells.CD8	-0.506934101123275	0.719418054783437	-0.360457630517755	0.859588795090361	1	ns	ns
CLU	Age	0.00620138982464491	0.158451495698771	1.42307593786552	0.585887183692635	1	ns	ns
CLU	Healthy	-0.709996505960521	0.00114704546573484	-3.36842916972499	0.0619299266376221	1	.	ns
CLU	D1	1.9406384372812	1.21652682737327e-09	6.84364879327913	1.11555510070129e-07	1.11555510070129e-06	***	***
CLU	D7	1.69628081234165	6.55025111504804e-07	5.38606806433775	0.00036650849921977	0.000600658027249905	***	***
CLU	M6	-0.155138873477999	0.526766452642215	-0.635622147673017	0.948184417480313	1	ns	ns
CMTM6	Monocytes	0.494548635907375	0.538343510042701	0.617876726829107	0.858540867320273	1	ns	ns
CMTM6	T.cells.CD4	-0.690888476551029	0.539657222166743	-0.615875487140492	0.819824475631215	1	ns	ns
CMTM6	T.cells.CD8	-1.4169465349672	0.145233306746954	-1.47036419119105	0.412318706770764	1	ns	ns
CMTM6	Age	0.00872543040325122	0.00447508381718206	2.92209707321331	0.181099382222748	1	ns	ns
CMTM6	Healthy	-0.0953471076814997	0.510975583457094	-0.660157359031448	0.838219338157701	1	ns	ns
CMTM6	D1	0.0957393917694465	0.623505888119761	0.492722604237087	0.728812358855966	1	ns	ns
CMTM6	D7	0.24331409998903	0.262777906643068	1.12748325881617	0.505172621366234	1	ns	ns
CMTM6	M6	0.16105531110618	0.338341456847823	0.96299088474264	0.939259434152614	1	ns	ns
CMTM7	Monocytes	0.522882042466884	0.480672162347504	0.708444623549552	0.823954248361387	1	ns	ns
CMTM7	T.cells.CD4	-0.966555615150987	0.365935110908493	-0.909075537333595	0.748361457935415	1	ns	ns
CMTM7	T.cells.CD8	-1.04204309105705	0.24440430962927	-1.17244046806165	0.516402654216684	1	ns	ns
CMTM7	Age	0.00109059607668428	0.693379356420994	0.395660012551339	0.892130122970791	1	ns	ns
CMTM7	Healthy	0.198501297112051	0.144345612525126	1.4737190465813	0.522138141749956	1	ns	ns
CMTM7	D1	0.223512066230248	0.219166605023952	1.23814232723692	0.344726889891877	1	ns	ns
CMTM7	D7	0.28721297910663	0.155010798605084	1.43518258374651	0.373083733125621	1	ns	ns
CMTM7	M6	-0.0916412476015642	0.556467853591301	-0.590498650500245	0.948184417480313	1	ns	ns
CNIH4	Monocytes	0.17912158942653	0.831694323190439	0.213197385784823	0.960304551348305	1	ns	ns
CNIH4	T.cells.CD4	-1.23333981393419	0.297951211007494	-1.0473909884014	0.698859099293187	1	ns	ns
CNIH4	T.cells.CD8	-2.35764762017217	0.0221874046974429	-2.33072728729502	0.184255997810501	1	ns	ns
CNIH4	Age	-0.00253505295710468	0.420941565535878	-0.808790289730018	0.772275443788324	1	ns	ns
CNIH4	Healthy	-0.0011476543235584	0.993978237212393	-0.00756993507144463	0.999652707811023	1	ns	ns
CNIH4	D1	0.813625162482239	0.000141974070993902	3.9891218803349	0.00130513798374285	0.130190223101408	**	ns
CNIH4	D7	-0.0878816188832079	0.699039319800519	-0.387955564673739	0.845988553537245	1	ns	ns
CNIH4	M6	0.20845276304272	0.238448656886786	1.18739685195656	0.878142242430454	1	ns	ns
CNPY3	Monocytes	0.760037583886305	0.132165426592894	1.52071741338769	0.525638073068355	1	ns	ns
CNPY3	T.cells.CD4	-0.62753957420578	0.384253545585996	-0.874714883980881	0.748361457935415	1	ns	ns
CNPY3	T.cells.CD8	-0.715332958516207	0.238017559376638	-1.1885970360834	0.511152463579338	1	ns	ns
CNPY3	Age	0.00171471374696616	0.36088197617866	0.918801763283533	0.757787539539402	1	ns	ns
CNPY3	Healthy	-0.246407458521371	0.00827180740289883	-2.70556847333743	0.148763853183508	1	ns	ns
CNPY3	D1	-0.188323671373947	0.126857298907063	-1.54210315167553	0.225442137786389	1	ns	ns
CNPY3	D7	-0.0256485499276771	0.850236233955905	-0.189408645536631	0.923775623859674	1	ns	ns
CNPY3	M6	-0.163893138787334	0.122374114104924	-1.5608428965104	0.778378067373651	1	ns	ns
COASY	Monocytes	1.35915562991061	0.102559741220418	1.65074200239699	0.492606682943725	1	ns	ns
COASY	T.cells.CD4	0.944683442347625	0.415334266181572	0.81863151117967	0.752690755115615	1	ns	ns
COASY	T.cells.CD8	0.375133090431046	0.706082104456263	0.378419940769669	0.859238814582239	1	ns	ns
COASY	Age	0.005038611345287	0.104706895911033	1.64034736462128	0.490131417411853	1	ns	ns
COASY	Healthy	0.228542650512806	0.127782696256773	1.53824102481393	0.496629825102455	1	ns	ns
COASY	D1	0.0332047133937607	0.868463320447361	0.166122608895894	0.913280808314484	1	ns	ns
COASY	D7	0.231024986902198	0.301035588347259	1.04068420711683	0.54021454895193	1	ns	ns
COASY	M6	0.0248455883849235	0.885521530545345	0.144415429355471	0.9878628266546	1	ns	ns
COLGALT1	Monocytes	0.212644932780449	0.853419240885324	0.185332341272653	0.967776371671648	1	ns	ns
COLGALT1	T.cells.CD4	-0.837050367347423	0.604080992529929	-0.520522978390992	0.855003914569176	1	ns	ns
COLGALT1	T.cells.CD8	-1.21637828905548	0.381108381268338	-0.880528584395116	0.633109394244685	1	ns	ns
COLGALT1	Age	0.00727516634736516	0.0929351736808682	1.6996286902006	0.47114414075259	1	ns	ns
COLGALT1	Healthy	0.0966539902547995	0.641837847637046	0.46683464496241	0.912504350826622	1	ns	ns
COLGALT1	D1	0.377487520051419	0.179005970796649	1.35524485016055	0.296296886679652	1	ns	ns
COLGALT1	D7	0.664640659258655	0.0345805188890489	2.14848870992701	0.145460256060816	1	ns	ns
COLGALT1	M6	-0.144597979475544	0.548060528202124	-0.603132449319474	0.948184417480313	1	ns	ns
COMMD9	Monocytes	0.0802014595478475	0.927570953976662	0.09118028324848	0.981473784963283	1	ns	ns
COMMD9	T.cells.CD4	-1.56669016763779	0.214517059142895	-1.25115772711879	0.654380606972813	1	ns	ns
COMMD9	T.cells.CD8	-2.79321599130109	0.00998874711191329	-2.63729833259554	0.128764326976003	1	ns	ns
COMMD9	Age	-0.00281346551190624	0.393997254782621	-0.856874305264396	0.759024123184167	1	ns	ns
COMMD9	Healthy	-0.0412481907395428	0.796868402093858	-0.258228228501289	0.961174453307318	1	ns	ns
COMMD9	D1	0.00434209610461984	0.983893243281967	0.0202489834355445	0.989874769358175	1	ns	ns
COMMD9	D7	-0.477997492373655	0.0477677097188277	-2.00915816897394	0.177849534969368	1	ns	ns
COMMD9	M6	-0.0902080002076692	0.62607316477612	-0.489080037204534	0.95681023996477	1	ns	ns
COMT	Monocytes	1.26552685422164	0.143311142160154	1.47768488887666	0.532436922395884	1	ns	ns
COMT	T.cells.CD4	-0.0611045367634581	0.96060620813625	-0.0495418087295437	0.991977356825384	1	ns	ns
COMT	T.cells.CD8	-0.380152730029775	0.713362095074976	-0.368614388524283	0.859238814582239	1	ns	ns
COMT	Age	-0.00626597425947995	0.0534843397838933	-1.95911415881415	0.373640182275121	1	ns	ns
COMT	Healthy	0.224365074037168	0.154850534872997	1.43570008044712	0.53991612349254	1	ns	ns
COMT	D1	0.504207889717832	0.0182990830985799	2.40724372712189	0.0499412476232076	1	*	ns
COMT	D7	-0.00352670775965702	0.987918679329479	-0.0151881685912519	0.99551805378586	1	ns	ns
COMT	M6	-0.305030221556731	0.0940358803334585	-1.69397272584472	0.745237337247261	1	ns	ns
COP1	Monocytes	-1.46728026198094	0.138637956332292	-1.49522356453359	0.532436922395884	1	ns	ns
COP1	T.cells.CD4	-1.79673473562457	0.195022101561955	-1.30637891481388	0.625298136826268	1	ns	ns
COP1	T.cells.CD8	-1.16381526688432	0.327457060786472	-0.985044232350208	0.592264545840621	1	ns	ns
COP1	Age	0.00120617553614212	0.742626606565645	0.329472009535966	0.915989440180174	1	ns	ns
COP1	Healthy	0.106029944979008	0.550944427603185	0.598781963478305	0.859001127424713	1	ns	ns
COP1	D1	0.705575967675316	0.00398510722625607	2.96180069706621	0.0167630427820038	1	*	ns
COP1	D7	0.876605133908702	0.0013666620593373	3.31319550507612	0.0236458322341944	1	*	ns
COP1	M6	-0.0793747102370517	0.699665990472496	-0.387105646892872	0.970839239097907	1	ns	ns
COPA	Monocytes	-1.32355390564658	0.100621998443206	-1.66049926832991	0.492606682943725	1	ns	ns
COPA	T.cells.CD4	-2.91717430126851	0.0130799456001139	-2.53611101787537	0.303284345854603	1	ns	ns
COPA	T.cells.CD8	-1.77508305411356	0.0680026089667575	-1.8493269226529	0.304187280109837	1	ns	ns
COPA	Age	0.000940674429000652	0.752816178473104	0.315981947641441	0.919046269875736	1	ns	ns
COPA	Healthy	0.229479700754988	0.118745634525232	1.57642014304202	0.479123445692544	1	ns	ns
COPA	D1	0.576388818111744	0.00407243185502182	2.95506957546335	0.0169763882482287	1	*	ns
COPA	D7	0.600478064575149	0.00678121854344038	2.77737735709487	0.0555212268244181	1	.	ns
COPA	M6	-0.0547162558776023	0.744998591273519	-0.326332836520145	0.970839239097907	1	ns	ns
COPE	Monocytes	-1.05669531802401	0.139728694135871	-1.49104935452028	0.532436922395884	1	ns	ns
COPE	T.cells.CD4	-1.92295318366244	0.0562632615199217	-1.93598990192802	0.440266139057059	1	ns	ns
COPE	T.cells.CD8	-2.03746008046795	0.0192105766691211	-2.38786609675711	0.172706851035138	1	ns	ns
COPE	Age	-0.000590630613345413	0.823775573169093	-0.223394841717242	0.946542092578663	1	ns	ns
COPE	Healthy	0.267914709243507	0.039209851498395	2.09500908515697	0.30731140020537	1	ns	ns
COPE	D1	0.49988691585835	0.00469481443287579	2.90558108059673	0.0187141700860895	1	*	ns
COPE	D7	0.345406709669195	0.0742677859859018	1.8076860301742	0.234839861203696	1	ns	ns
COPE	M6	0.0223550223018937	0.880369857970935	0.150963389991382	0.987108088964026	1	ns	ns
CORO1C	Monocytes	1.08176082445518	0.143515867214084	1.47691561105016	0.532436922395884	1	ns	ns
CORO1C	T.cells.CD4	-1.57437065747165	0.136077270823082	-1.50543882711884	0.532842033112787	1	ns	ns
CORO1C	T.cells.CD8	-0.961065522680196	0.279027403966115	-1.08969594176947	0.542093494569761	1	ns	ns
CORO1C	Age	-0.00197600461456667	0.471948493090917	-0.722636197980543	0.802051016010517	1	ns	ns
CORO1C	Healthy	0.0169211044306866	0.89920004562797	0.127059133085837	0.976974457157403	1	ns	ns
CORO1C	D1	0.263386915335687	0.144299511645668	1.47385011665249	0.250137338712811	1	ns	ns
CORO1C	D7	0.354812128107561	0.0771179374429498	1.78989959142515	0.239719147915881	1	ns	ns
CORO1C	M6	-0.301565886302806	0.0530966928082351	-1.96213419975008	0.745237337247261	1	ns	ns
COTL1	Monocytes	2.20253113122742	0.00943697737888427	2.65820464680725	0.217008301085208	1	ns	ns
COTL1	T.cells.CD4	-0.785495129961973	0.50675673141187	-0.666923473739269	0.80789179763019	1	ns	ns
COTL1	T.cells.CD8	0.0682078920092203	0.945659938449546	0.0683661672630989	0.977643927348628	1	ns	ns
COTL1	Age	0.00828704156782695	0.00889978803621554	2.67946466100355	0.199051356809992	1	ns	ns
COTL1	Healthy	-0.0970000179626005	0.520675243381764	-0.645042228440545	0.845060527754119	1	ns	ns
COTL1	D1	-0.156879911347401	0.439386231355384	-0.776958821011578	0.569896993144113	1	ns	ns
COTL1	D7	-0.202179586376839	0.369442174583539	-0.902419522717239	0.606043781919687	1	ns	ns
COTL1	M6	0.0539843322226863	0.756719768551092	0.310814076945452	0.970839239097907	1	ns	ns
COX5B	Monocytes	0.33573345183693	0.506573481800599	0.667068446239108	0.832487245181271	1	ns	ns
COX5B	T.cells.CD4	-0.987724166629382	0.165156962418962	-1.40024362141749	0.591597400539796	1	ns	ns
COX5B	T.cells.CD8	-1.02728210416265	0.0937582859702372	-1.69529050644313	0.341088392255516	1	ns	ns
COX5B	Age	0.00135298939537449	0.473183860045463	0.720584849307859	0.802051016010517	1	ns	ns
COX5B	Healthy	-0.112515851085631	0.218864442435004	-1.23890101443646	0.624894965382619	1	ns	ns
COX5B	D1	-0.0786935031866301	0.521300354494127	-0.644070866607753	0.639936312009524	1	ns	ns
COX5B	D7	-0.216967214544485	0.113633286778736	-1.59889480754419	0.29687100847892	1	ns	ns
COX5B	M6	-0.0751231758320795	0.477016471294818	-0.71433843527773	0.948184417480313	1	ns	ns
COX8A	Monocytes	0.393323039779	0.456199794056498	0.748614520539479	0.814027903746699	1	ns	ns
COX8A	T.cells.CD4	-0.332422663005882	0.652852781790034	-0.451431255524541	0.884292468096693	1	ns	ns
COX8A	T.cells.CD8	-1.13613477182531	0.0761157378933719	-1.79604550807558	0.326159493683281	1	ns	ns
COX8A	Age	0.00468956428101037	0.0189843386719102	2.39252400840938	0.276327596224471	1	ns	ns
COX8A	Healthy	-0.0639975709469654	0.501531088020197	-0.675024392673434	0.838219338157701	1	ns	ns
COX8A	D1	-0.0234917012440983	0.854320273205335	-0.184179937943524	0.907010477980258	1	ns	ns
COX8A	D7	-0.310302309001036	0.0312844102598562	-2.19050305508669	0.136608591468039	1	ns	ns
COX8A	M6	-0.0336003362159335	0.76032306000926	-0.306060144632316	0.970839239097907	1	ns	ns
CPM	Monocytes	-0.913897755336032	0.390371337665154	-0.863450018988058	0.781180726071079	1	ns	ns
CPM	T.cells.CD4	-2.47678291271931	0.0987499559388083	-1.66962783489554	0.483502130411209	1	ns	ns
CPM	T.cells.CD8	-4.51089673343259	0.000658386585967253	-3.53981938184427	0.0603740499331971	0.603740499331971	.	ns
CPM	Age	0.0110548167887671	0.00635705305724993	2.79966516580765	0.181099382222748	1	ns	ns
CPM	Healthy	0.169863136236293	0.376363768476416	0.889376904945264	0.751927794871411	1	ns	ns
CPM	D1	0.821570582056203	0.00196097882530192	3.1974478237507	0.00961613680642706	1	**	ns
CPM	D7	0.613248294589432	0.0345429006114815	2.14894815591345	0.145460256060816	1	ns	ns
CPM	M6	0.0121061423329078	0.956477292353012	0.0547393536042066	0.997464899354785	1	ns	ns
CPNE8	Monocytes	0.400715526284133	0.706976827328652	0.37722558535926	0.904613825611119	1	ns	ns
CPNE8	T.cells.CD4	-0.234732277092695	0.875610680956055	-0.157097139893661	0.966227430128402	1	ns	ns
CPNE8	T.cells.CD8	-0.893625592390771	0.4867089788776	-0.698698020621908	0.710688110877006	1	ns	ns
CPNE8	Age	4.34778554359467e-05	0.991274177717804	0.0109695621155464	0.997802877022202	1	ns	ns
CPNE8	Healthy	0.461932532675472	0.0183506060720405	2.40634572823552	0.213006402127357	1	ns	ns
CPNE8	D1	0.650454532581465	0.0136517248857173	2.51989431629427	0.0402528351131922	1	*	ns
CPNE8	D7	0.802745328361451	0.00633717381528901	2.8007734882883	0.0543101718562619	1	.	ns
CPNE8	M6	0.206908421391723	0.354329244800335	0.931422126403141	0.940026895019449	1	ns	ns
CPPED1	Monocytes	0.412061140806518	0.606104266157269	0.517608692500515	0.880377049559654	1	ns	ns
CPPED1	T.cells.CD4	-2.3693685832537	0.0366756849288647	-2.12356063901698	0.375237418716051	1	ns	ns
CPPED1	T.cells.CD8	-2.4425890771545	0.0126582131280768	-2.54840786209868	0.143961682694821	1	ns	ns
CPPED1	Age	-0.000693290639580642	0.815995018073531	-0.233437266296852	0.945976525377279	1	ns	ns
CPPED1	Healthy	0.289565270462687	0.0470537483363854	2.01573524654178	0.332391027610209	1	ns	ns
CPPED1	D1	0.552094559852979	0.00540391915256668	2.85675082709104	0.0205248783742847	1	*	ns
CPPED1	D7	0.115691754403802	0.591322606465096	0.539004391673291	0.774187907772638	1	ns	ns
CPPED1	M6	-0.0868005486529784	0.603184892024501	-0.521815129781141	0.95681023996477	1	ns	ns
CPQ	Monocytes	1.14435455916405	0.195115754193187	1.30622469271778	0.610652377457859	1	ns	ns
CPQ	T.cells.CD4	-1.42388957413203	0.256414575435719	-1.14313783815206	0.675410750496497	1	ns	ns
CPQ	T.cells.CD8	-1.30580286660478	0.21928371713426	-1.23786849070773	0.491645889027179	1	ns	ns
CPQ	Age	-0.0008995309922046	0.783946141366484	-0.275075352621343	0.927762104302701	1	ns	ns
CPQ	Healthy	-0.0395366283686551	0.804254665862135	-0.24863674448599	0.961174453307318	1	ns	ns
CPQ	D1	-0.171823867910776	0.423239901102856	-0.804780563254017	0.556032935976102	1	ns	ns
CPQ	D7	-0.419446615677027	0.0802960775452682	-1.77058999832437	0.242208891805957	1	ns	ns
CPQ	M6	0.0238366260794851	0.897045045099259	0.129791272784115	0.988394099774557	1	ns	ns
CR1	Monocytes	2.0401837207562	0.0565892804026908	1.93337656426042	0.390168196460658	1	ns	ns
CR1	T.cells.CD4	0.223016785174412	0.88050502855412	0.150791500888469	0.967383943723482	1	ns	ns
CR1	T.cells.CD8	-0.0761400466647723	0.952355628346724	-0.0599292628483997	0.982020774060451	1	ns	ns
CR1	Age	-0.00313399109434668	0.428246793143005	-0.796085807807477	0.780720296843213	1	ns	ns
CR1	Healthy	0.00764476825328924	0.968071667016708	0.0401475098339498	0.995097571559538	1	ns	ns
CR1	D1	0.700865056527879	0.00760209373944884	2.73590222846398	0.0262072178912578	1	*	ns
CR1	D7	0.239839087343243	0.401655679674974	0.842979728670994	0.625328112499068	1	ns	ns
CR1	M6	0.173045056158184	0.434797075451628	0.784803018023072	0.940026895019449	1	ns	ns
CREB5	Monocytes	2.14647868701379	0.0111225628691437	2.59681775635624	0.217008301085208	1	ns	ns
CREB5	T.cells.CD4	-0.360378336139676	0.756521000729026	-0.311075428552635	0.921709617237409	1	ns	ns
CREB5	T.cells.CD8	-0.330500571692576	0.740650400333222	-0.33209759582378	0.873913283729144	1	ns	ns
CREB5	Age	-0.00168734408348578	0.585716366666986	-0.547184133794784	0.853181335417185	1	ns	ns
CREB5	Healthy	-0.152570206712698	0.309320470793337	-1.02289661792246	0.703838391358537	1	ns	ns
CREB5	D1	0.279121348618938	0.167932884768067	1.39099939077501	0.281011779803499	1	ns	ns
CREB5	D7	0.0473153939986872	0.832385430234272	0.212308483670144	0.913035214742617	1	ns	ns
CREB5	M6	-0.166735465506277	0.337152257311456	-0.965377503585716	0.939259434152614	1	ns	ns
CREG1	Monocytes	0.0453297152835596	0.952294821556898	0.0600058413102715	0.987623685509604	1	ns	ns
CREG1	T.cells.CD4	-3.01459917820976	0.00555215130996226	-2.84729362080174	0.296910052580201	1	ns	ns
CREG1	T.cells.CD8	-2.34567963959563	0.0116658140448041	-2.57903871256079	0.13714809588571	1	ns	ns
CREG1	Age	0.00397312206073256	0.162324516173508	1.40979964514484	0.58891450388831	1	ns	ns
CREG1	Healthy	-0.214875411314188	0.118745401969457	-1.5763199623556	0.479123445692544	1	ns	ns
CREG1	D1	0.508160647673333	0.00689239044593629	2.77096194419823	0.0240836246227814	1	*	ns
CREG1	D7	0.175663856336428	0.390908208561354	0.862467912983539	0.624499699043139	1	ns	ns
CREG1	M6	-0.377156575848252	0.0191364370835711	-2.38938712034291	0.65455105605404	1	ns	ns
CRISPLD2	Monocytes	1.46521130716009	0.20846975486755	1.26772732580012	0.62908141530241	1	ns	ns
CRISPLD2	T.cells.CD4	-2.44576077727377	0.136471519694983	-1.50624351067996	0.532842033112787	1	ns	ns
CRISPLD2	T.cells.CD8	-0.529415129596676	0.704592983421235	-0.380446984025267	0.859238814582239	1	ns	ns
CRISPLD2	Age	-0.00139245856587449	0.747577790310616	-0.322911771425944	0.916502412721263	1	ns	ns
CRISPLD2	Healthy	0.383345341590691	0.0699275851536821	1.83629863630686	0.388052390277669	1	ns	ns
CRISPLD2	D1	0.816428994264933	0.00466437117192106	2.90793986949417	0.0186778531207494	1	*	ns
CRISPLD2	D7	0.837702478669555	0.00870520989347479	2.68693194470356	0.063354583113622	1	.	ns
CRISPLD2	M6	0.337950691560241	0.165641931525608	1.39862262845936	0.814908479261027	1	ns	ns
CRLS1	Monocytes	1.04989478456844	0.342604260023527	0.95448055094542	0.746567911443748	1	ns	ns
CRLS1	T.cells.CD4	1.03626534161478	0.503331864831481	0.672178193320681	0.80789179763019	1	ns	ns
CRLS1	T.cells.CD8	0.4163425734689	0.754021369370806	0.314376990677027	0.882985925743317	1	ns	ns
CRLS1	Age	-0.00118748925643373	0.77301147297337	-0.289378289830846	0.92211152974933	1	ns	ns
CRLS1	Healthy	0.368957836000382	0.0665820461372164	1.85885348506997	0.38272120335205	1	ns	ns
CRLS1	D1	0.716008121110066	0.00883907115944954	2.6813792653621	0.0289479580471973	1	*	ns
CRLS1	D7	0.401941878350706	0.178989345685605	1.35529725589862	0.41033307498425	1	ns	ns
CRLS1	M6	0.191471154610075	0.407192074119729	0.833065132180607	0.940026895019449	1	ns	ns
CSF2RA	Monocytes	0.27466273012501	0.775191912548565	0.286530445574849	0.926673016318496	1	ns	ns
CSF2RA	T.cells.CD4	-2.63489068237858	0.0550536818342124	-1.94943891363811	0.440266139057059	1	ns	ns
CSF2RA	T.cells.CD8	-1.20892878917565	0.297955587457581	-1.04745199895468	0.559887855939758	1	ns	ns
CSF2RA	Age	-0.00611718490830461	0.0909891153755168	-1.71016872129588	0.47114414075259	1	ns	ns
CSF2RA	Healthy	0.272671993850141	0.119650238891595	1.57252432869203	0.479123445692544	1	ns	ns
CSF2RA	D1	1.0250799784156	3.21184880420845e-05	4.39789957165969	0.000475042798945024	0.0294526535345915	***	*
CSF2RA	D7	0.516850177465733	0.0490526967166218	1.99736469458105	0.179208457725666	1	ns	ns
CSF2RA	M6	-0.0896317737503017	0.656116783439064	-0.446887699832967	0.964197260278241	1	ns	ns
CSF2RB	Monocytes	2.11415768866725	0.0466584331062289	2.01944783262065	0.353601513705883	1	ns	ns
CSF2RB	T.cells.CD4	0.468967098937194	0.750059571588074	0.319616931612023	0.921709617237409	1	ns	ns
CSF2RB	T.cells.CD8	1.84057113636515	0.147986350945406	1.46024757633271	0.417549180975192	1	ns	ns
CSF2RB	Age	0.00191065532330601	0.625981910985905	0.489206886644606	0.856742211447198	1	ns	ns
CSF2RB	Healthy	0.0891282065926675	0.638304313095886	0.47179957602272	0.911454758875608	1	ns	ns
CSF2RB	D1	0.205212992296791	0.421705022507927	0.807456450623541	0.555322372905986	1	ns	ns
CSF2RB	D7	0.274619902490175	0.333411854874163	0.972920303658765	0.573618519548982	1	ns	ns
CSF2RB	M6	-0.0283554383874278	0.897176527045121	-0.129624150786816	0.988394099774557	1	ns	ns
CSF3R	Monocytes	2.24002613931617	0.00159919978452204	3.26314825246578	0.14306763728789	1	ns	ns
CSF3R	T.cells.CD4	-1.00055483418092	0.301369802567193	-1.0399602851454	0.703196205990116	1	ns	ns
CSF3R	T.cells.CD8	-1.32487061486333	0.112721032938229	-1.60300845042409	0.36560360901302	1	ns	ns
CSF3R	Age	0.00285335356794315	0.268410110518753	1.11417718287782	0.701777518423615	1	ns	ns
CSF3R	Healthy	-0.407480731963795	0.00147221393721348	-3.28956076543995	0.0640843959580876	1	.	ns
CSF3R	D1	-0.396110145620502	0.0197505778075243	-2.37694251505759	0.0532684701455876	1	.	ns
CSF3R	D7	-0.360558842345487	0.0547739650044919	-1.94809380787249	0.19468110817488	1	ns	ns
CSF3R	M6	-0.342398324214121	0.0192482753640594	-2.38709468484989	0.65455105605404	1	ns	ns
CST3	Monocytes	1.00265100017002	0.158452212189978	1.42322553802605	0.545431096718584	1	ns	ns
CST3	T.cells.CD4	-1.69782355816619	0.0963179179688336	-1.68214285806648	0.481280165022409	1	ns	ns
CST3	T.cells.CD8	-2.34285020094333	0.00708841429656652	-2.76176556355667	0.10756719816391	1	ns	ns
CST3	Age	0.00485225299532166	0.0686800923980335	1.84466201728121	0.419864298193311	1	ns	ns
CST3	Healthy	-0.25071556555902	0.053997902282715	-1.9545330829288	0.366785751061109	1	ns	ns
CST3	D1	-0.554882593757906	0.00180172529061201	-3.2251561922113	0.00902831743984271	1	**	ns
CST3	D7	-0.349144794589899	0.0708615666176963	-1.8298984098805	0.228803016156435	1	ns	ns
CST3	M6	-0.124570279883903	0.402204967416238	-0.842009618507692	0.940026895019449	1	ns	ns
CSTA	Monocytes	1.83511868098993	0.0238704812269497	2.30185693281566	0.284275730975491	1	ns	ns
CSTA	T.cells.CD4	-0.612935227541622	0.588574355289384	-0.543195333805897	0.849219244468513	1	ns	ns
CSTA	T.cells.CD8	-1.11324345080355	0.249511249633514	-1.15972853079737	0.520624412264292	1	ns	ns
CSTA	Age	-0.00128292652062572	0.66745361872016	-0.431190820570354	0.877996716342504	1	ns	ns
CSTA	Healthy	-0.291623503701757	0.0467104529590311	-2.01906238034933	0.332391027610209	1	ns	ns
CSTA	D1	-0.0937140176242442	0.630409177026818	-0.482935744108148	0.730044579646457	1	ns	ns
CSTA	D7	-0.542808529789277	0.0136374091564293	-2.52026909348443	0.082971640719403	1	.	ns
CSTA	M6	-0.277533973916651	0.100205654320479	-1.66234712689339	0.745237337247261	1	ns	ns
CTNNA1	Monocytes	0.990215139019738	0.160691347361709	1.41536792447354	0.545431096718584	1	ns	ns
CTNNA1	T.cells.CD4	-1.09221063195083	0.268536944321313	-1.11387979968152	0.681664435623502	1	ns	ns
CTNNA1	T.cells.CD8	-2.21945469857476	0.0100350837209149	-2.63490339804636	0.128764326976003	1	ns	ns
CTNNA1	Age	-0.000193967475762687	0.940937077193554	-0.0743162270734598	0.97812192093771	1	ns	ns
CTNNA1	Healthy	0.0322110311011122	0.799238471141305	0.255147625605794	0.961174453307318	1	ns	ns
CTNNA1	D1	0.426597827824399	0.0139452585038225	2.51175584001702	0.0407254842293159	1	*	ns
CTNNA1	D7	0.071896181622309	0.704063299813159	0.381149723870337	0.847084207998027	1	ns	ns
CTNNA1	M6	-0.0948823234599314	0.518091768910324	-0.649051854011077	0.948184417480313	1	ns	ns
CTSA	Monocytes	0.895054277174941	0.201710787320479	1.28697948449886	0.620700644204292	1	ns	ns
CTSA	T.cells.CD4	-1.29712213881142	0.196010659264576	-1.30359220195727	0.626277960089256	1	ns	ns
CTSA	T.cells.CD8	-0.771280252444236	0.359745811368248	-0.920993642896951	0.608957859622869	1	ns	ns
CTSA	Age	0.00294008003661511	0.260800232058481	1.13228034115519	0.697651855564696	1	ns	ns
CTSA	Healthy	0.0617302715507405	0.627004503398807	0.487757248630774	0.904541186753363	1	ns	ns
CTSA	D1	0.709883989425762	7.14633217620521e-05	4.18117807453547	0.000873758214077356	0.0655318660558017	***	.
CTSA	D7	0.587370921449704	0.00249361098972384	3.11928674730171	0.0313238531174898	1	*	ns
CTSA	M6	-0.109863045562967	0.453897775704693	-0.752470882756792	0.94601554756029	1	ns	ns
CTSB	Monocytes	0.184453670682988	0.805445068055178	0.247092509268239	0.950570305542597	1	ns	ns
CTSB	T.cells.CD4	-2.50246939848156	0.0190171272331788	-2.39184588836586	0.31405764446139	1	ns	ns
CTSB	T.cells.CD8	-2.84923419063133	0.0021327405855987	-3.17014443656742	0.0691360629149516	1	.	ns
CTSB	Age	-0.00083654589529111	0.764633123889914	-0.300384142106955	0.921780435772358	1	ns	ns
CTSB	Healthy	0.125880486046036	0.352750856848703	0.934496771227288	0.737999453395538	1	ns	ns
CTSB	D1	1.15188866492446	1.05131858382589e-08	6.35626178761959	6.88613672405957e-07	9.6405914136834e-06	***	***
CTSB	D7	0.416761141346154	0.0414889263376923	2.07066332978899	0.161895087028357	1	ns	ns
CTSB	M6	-0.0472587581040322	0.76266372557452	-0.302976454160471	0.970839239097907	1	ns	ns
CTSD	Monocytes	1.03856975567944	0.246411052769928	1.16742724145826	0.672496831517929	1	ns	ns
CTSD	T.cells.CD4	-1.97022511625964	0.128041177970888	-1.53718468483412	0.531283982802282	1	ns	ns
CTSD	T.cells.CD8	-1.8461597825637	0.0885874791550643	-1.7233203621743	0.334258452375107	1	ns	ns
CTSD	Age	0.00421130612702513	0.208532692306906	1.26754924810873	0.639651654813774	1	ns	ns
CTSD	Healthy	-0.202985462889501	0.214739479334031	-1.25021680574288	0.619784130937777	1	ns	ns
CTSD	D1	0.820652998921745	0.000303823766658231	3.77142828358611	0.00236107113581015	0.278606394025598	**	ns
CTSD	D7	0.888840507281101	0.000407941795303157	3.68474447457892	0.0106880750369427	0.374082626292995	*	ns
CTSD	M6	-0.0403245234125149	0.829858802155217	-0.215564031188453	0.984450868792153	1	ns	ns
CTSH	Monocytes	1.64574134316728	0.0137876319852599	2.51607702724956	0.238552047744969	1	ns	ns
CTSH	T.cells.CD4	-1.10297086840191	0.232330585675455	-1.20314656642808	0.655996609003398	1	ns	ns
CTSH	T.cells.CD8	-1.70849724346678	0.0328978979822441	-2.16947805100573	0.218604148186361	1	ns	ns
CTSH	Age	0.00484956588176881	0.0501690595443362	1.98737658329466	0.371374203720846	1	ns	ns
CTSH	Healthy	-0.0504554102246116	0.67013262777726	-0.427481388389558	0.917113115068833	1	ns	ns
CTSH	D1	-0.485177608559192	0.00301876289269549	-3.0554986500497	0.0135033031207917	1	*	ns
CTSH	D7	-0.54523353982437	0.00270767296206984	-3.09168267884234	0.0331058147495739	1	*	ns
CTSH	M6	-0.0740090443568202	0.589606950358347	-0.54150372173917	0.95681023996477	1	ns	ns
CTSL	Monocytes	0.837817362074657	0.473485540231713	0.720129542392453	0.823136856571816	1	ns	ns
CTSL	T.cells.CD4	-3.43362796295628	0.0401317310924748	-2.08850020508447	0.383341639706244	1	ns	ns
CTSL	T.cells.CD8	-2.55791424302523	0.071473053570853	-1.82601201086693	0.313592297246279	1	ns	ns
CTSL	Age	0.00351054678672276	0.421088028237908	0.808567001728797	0.772275443788324	1	ns	ns
CTSL	Healthy	0.0839230962949406	0.691347289739763	0.398417908528894	0.925065828856304	1	ns	ns
CTSL	D1	0.391256230924183	0.170598960287792	1.38223158192577	0.283918777829229	1	ns	ns
CTSL	D7	-0.202582977238105	0.520862695244831	-0.644750290522826	0.727877144486012	1	ns	ns
CTSL	M6	0.0683067672026332	0.779819136409905	0.280461850780871	0.970839239097907	1	ns	ns
CTSS	Monocytes	1.55274082463947	0.0135881450380688	2.52160990657403	0.238552047744969	1	ns	ns
CTSS	T.cells.CD4	-2.15029079459873	0.0147043130059764	-2.49154231220207	0.303284345854603	1	ns	ns
CTSS	T.cells.CD8	-2.39377833546592	0.00177970683237317	-3.22880255036123	0.0691360629149516	1	.	ns
CTSS	Age	-0.00124575259183953	0.589072760036641	-0.5422826146388	0.853181335417185	1	ns	ns
CTSS	Healthy	-0.0792421993423494	0.47774591450213	-0.713152760587335	0.822083187041694	1	ns	ns
CTSS	D1	-0.310238779012211	0.0410403141666628	-2.07536269715424	0.0916272632554689	1	.	ns
CTSS	D7	-0.643306595396466	0.000211971478113686	-3.87477893974511	0.00967487889307262	0.19437784543025	**	ns
CTSS	M6	-0.140832616889093	0.276870147087877	-1.09455219418892	0.881827690494432	1	ns	ns
CTSZ	Monocytes	2.16806888042298	0.085455123207928	1.7408128784603	0.470841945514241	1	ns	ns
CTSZ	T.cells.CD4	-0.629400358575045	0.7250704798454	-0.352890699464251	0.909491891212313	1	ns	ns
CTSZ	T.cells.CD8	-0.578284103470163	0.700786112384435	-0.385602492936428	0.859238814582239	1	ns	ns
CTSZ	Age	0.00222350070943598	0.633802612074213	0.478159800532872	0.861653684474778	1	ns	ns
CTSZ	Healthy	-0.351609831703529	0.124746002738552	-1.55079973695898	0.496629825102455	1	ns	ns
CTSZ	D1	-0.331170760050523	0.279326718961982	-1.08895151611484	0.409828162061019	1	ns	ns
CTSZ	D7	0.00255062131620637	0.993984284060729	0.00756243320406917	0.996156927304578	1	ns	ns
CTSZ	M6	-0.215195422565906	0.412938808455174	-0.822875711469489	0.940026895019449	1	ns	ns
CUEDC2	Monocytes	0.101036342200745	0.884430262088545	0.145801938264823	0.970722682247545	1	ns	ns
CUEDC2	T.cells.CD4	-1.96417428311071	0.046350647077799	-2.0223570980127	0.408687917022516	1	ns	ns
CUEDC2	T.cells.CD8	-1.26227178015262	0.134086735763001	-1.51292423736863	0.391584511766472	1	ns	ns
CUEDC2	Age	-0.00540958205636158	0.0394401178183288	-2.0924946039026	0.334875815179699	1	ns	ns
CUEDC2	Healthy	0.162331167738126	0.197811302862619	1.29817939501896	0.613361794971725	1	ns	ns
CUEDC2	D1	0.0813676555297007	0.629884331061541	0.483678160908817	0.730044579646457	1	ns	ns
CUEDC2	D7	0.0131493506214046	0.944061222400857	0.0703784964335049	0.97898088891178	1	ns	ns
CUEDC2	M6	-0.112720402017656	0.438498748288304	-0.778471123623498	0.941694033209309	1	ns	ns
CYB5R1	Monocytes	0.740558308219444	0.327127498739564	0.985787894100151	0.744567754882307	1	ns	ns
CYB5R1	T.cells.CD4	0.497950000959679	0.644097976555613	0.463691814615347	0.876564317271074	1	ns	ns
CYB5R1	T.cells.CD8	0.873690621756602	0.336952459540676	0.965842948720669	0.595066829095208	1	ns	ns
CYB5R1	Age	-0.00392259564928762	0.165692412217213	-1.39857309136207	0.58891450388831	1	ns	ns
CYB5R1	Healthy	0.0595775318713366	0.663993745012445	0.435961043783923	0.917113115068833	1	ns	ns
CYB5R1	D1	0.323933600321449	0.0809436996962141	1.76674593608224	0.161359505698757	1	ns	ns
CYB5R1	D7	0.341913906590491	0.0964702646113161	1.68128227034206	0.272314598159237	1	ns	ns
CYB5R1	M6	-0.143844143290453	0.364272479207446	-0.912263403864707	0.940026895019449	1	ns	ns
CYBA	Monocytes	1.0144496362164	0.122199060446455	1.5616897167215	0.514020818483482	1	ns	ns
CYBA	T.cells.CD4	-0.832584114753202	0.369773356419562	-0.902042772175898	0.748361457935415	1	ns	ns
CYBA	T.cells.CD8	-0.893335198471059	0.256706186710504	-1.14214179661777	0.527801733662629	1	ns	ns
CYBA	Age	9.80797307862488e-05	0.967831088906484	0.0404512713668633	0.99344841265205	1	ns	ns
CYBA	Healthy	0.253796624868575	0.0342053199637271	2.15312559306918	0.295908286856016	1	ns	ns
CYBA	D1	0.613771717242244	0.00020981410670678	3.87776457377805	0.00178147718379738	0.192399535850117	**	ns
CYBA	D7	0.264557207308445	0.135770978490142	1.50634109378182	0.336547916291284	1	ns	ns
CYBA	M6	-0.161758624927955	0.238193415718071	-1.18805595214533	0.878142242430454	1	ns	ns
CYBB	Monocytes	2.10326636979523	0.00396948541924434	2.96414526155516	0.185006598895933	1	ns	ns
CYBB	T.cells.CD4	-0.869153384291491	0.396184378729303	-0.85286934248617	0.748361457935415	1	ns	ns
CYBB	T.cells.CD8	-1.46953135463431	0.0892157314794953	-1.71986960662246	0.334258452375107	1	ns	ns
CYBB	Age	-4.19172155704932e-05	0.987416285863663	-0.0158199569332264	0.997406307540204	1	ns	ns
CYBB	Healthy	0.166944251379259	0.200340768800564	1.29083816005864	0.613361794971725	1	ns	ns
CYBB	D1	0.466918410256726	0.00857641269593489	2.69263371580347	0.0284948204426532	1	*	ns
CYBB	D7	0.12942182886086	0.50275094356156	0.673113045277391	0.711454653157331	1	ns	ns
CYBB	M6	-0.168580021565837	0.261451428761931	-1.13068735852697	0.881827690494432	1	ns	ns
CYBRD1	Monocytes	0.811976512998291	0.344115950270185	0.951544787760689	0.746567911443748	1	ns	ns
CYBRD1	T.cells.CD4	0.283703249492761	0.818540220584287	0.230151578618149	0.938356332684604	1	ns	ns
CYBRD1	T.cells.CD8	-0.958009075831718	0.353915905775944	-0.932288731160485	0.605486726859217	1	ns	ns
CYBRD1	Age	0.00720611523062882	0.0264005099261745	2.26097201977154	0.299368298474657	1	ns	ns
CYBRD1	Healthy	0.0343391970719614	0.826218005484522	0.220252216074547	0.961174453307318	1	ns	ns
CYBRD1	D1	0.202097484580518	0.33609208199635	0.967559284077789	0.467138854629179	1	ns	ns
CYBRD1	D7	0.131870697138165	0.570487951380627	0.569614464778328	0.761481006427999	1	ns	ns
CYBRD1	M6	-0.1045769829795	0.561847092713663	-0.582458324364257	0.948184417480313	1	ns	ns
CYFIP1	Monocytes	1.97650700133934	0.0270780090365367	2.25062448000263	0.304882618758537	1	ns	ns
CYFIP1	T.cells.CD4	-1.17710781909161	0.354249371181532	-0.93157822742815	0.745061177462075	1	ns	ns
CYFIP1	T.cells.CD8	0.409890718352459	0.699316111311114	0.387595871178489	0.859238814582239	1	ns	ns
CYFIP1	Age	0.000366327773975235	0.911333485877581	0.111699543065456	0.971735821569468	1	ns	ns
CYFIP1	Healthy	0.343071148837545	0.035150477048568	2.141697411062	0.298453587532749	1	ns	ns
CYFIP1	D1	0.236107144675638	0.27470183310283	1.09958257683364	0.404347481175021	1	ns	ns
CYFIP1	D7	0.440482216942556	0.0678414675334091	1.85031046263197	0.222180806171915	1	ns	ns
CYFIP1	M6	0.517088099868026	0.0063409108666556	2.8010324465779	0.474828936480432	1	ns	ns
CYP19A1	Monocytes	0.0914781507369557	0.919683382042157	0.101142402840392	0.980639141084486	1	ns	ns
CYP19A1	T.cells.CD4	0.0807154567430018	0.949547451772646	0.0634997163434523	0.988120141646405	1	ns	ns
CYP19A1	T.cells.CD8	-0.867199004530262	0.428115900438228	-0.796353506733007	0.666523396777343	1	ns	ns
CYP19A1	Age	0.00428779771020815	0.207425166033937	1.27063346927256	0.639651654813774	1	ns	ns
CYP19A1	Healthy	-0.0510722766576229	0.755388522147725	-0.312582895863534	0.956552812896654	1	ns	ns
CYP19A1	D1	1.29600370283537	7.65111780817085e-08	5.89822813712647	3.05046740438812e-06	7.01607503009266e-05	***	***
CYP19A1	D7	0.248518302848682	0.311366297759674	1.01855380443243	0.550457197691262	1	ns	ns
CYP19A1	M6	-0.0228807014859781	0.90398572198483	-0.120996178764446	0.990205859682538	1	ns	ns
CYP1B1	Monocytes	-0.0281151762166994	0.980395639347609	-0.0246477340178724	0.993395360532329	1	ns	ns
CYP1B1	T.cells.CD4	-0.500116466205286	0.761011887323535	-0.305153874445091	0.921709617237409	1	ns	ns
CYP1B1	T.cells.CD8	-1.93621817789482	0.162421932926395	-1.40961607342023	0.437415975050158	1	ns	ns
CYP1B1	Age	-0.00419177361155203	0.327953231640955	-0.984090452109323	0.735675783718798	1	ns	ns
CYP1B1	Healthy	0.285866922407208	0.172905891414507	1.37475324070677	0.576562554280374	1	ns	ns
CYP1B1	D1	2.16245060679268	2.00175316802999e-11	7.7565133140695	3.9047697761283e-09	1.8356076550835e-08	***	***
CYP1B1	D7	1.0963313443551	0.000645554446486052	3.54664645645064	0.0147993356856927	0.59197342742771	*	ns
CYP1B1	M6	0.0938891205821443	0.696293314277532	0.391690715098187	0.970839239097907	1	ns	ns
CYP1B1-AS1	Monocytes	0.783976727410117	0.313760084100172	1.0134966003558	0.729849877890281	1	ns	ns
CYP1B1-AS1	T.cells.CD4	0.681296048797189	0.531452164970534	0.62841585901571	0.819824475631215	1	ns	ns
CYP1B1-AS1	T.cells.CD8	-0.693043563394626	0.45888366997108	-0.74414622848468	0.695531116303273	1	ns	ns
CYP1B1-AS1	Age	0.00363516517598048	0.211307586186675	1.25967417652988	0.639651654813774	1	ns	ns
CYP1B1-AS1	Healthy	0.0627827683614975	0.654033351328241	0.44978679775675	0.917113115068833	1	ns	ns
CYP1B1-AS1	D1	0.369307112957434	0.0525564957478446	1.96664418081511	0.113665817454655	1	ns	ns
CYP1B1-AS1	D7	0.102535302878658	0.624271598369702	0.491634713829521	0.798962566837319	1	ns	ns
CYP1B1-AS1	M6	0.204078970315149	0.210252721550591	1.26261712728394	0.845782928824572	1	ns	ns
CYP27A1	Monocytes	1.35585091686475	0.304102663515687	1.03406110165929	0.728099588626331	1	ns	ns
CYP27A1	T.cells.CD4	-0.0615332265339452	0.97336886620333	-0.0334839042546527	0.993075026997416	1	ns	ns
CYP27A1	T.cells.CD8	0.153672332406208	0.922687342641918	0.0973438615686719	0.970737634632545	1	ns	ns
CYP27A1	Age	-0.00386891334755875	0.431232565318553	-0.790930306332844	0.781956001320276	1	ns	ns
CYP27A1	Healthy	0.187279346541986	0.430880519972484	0.791537079763907	0.786820950147789	1	ns	ns
CYP27A1	D1	0.189826734661682	0.552551271502445	0.596362920811849	0.666696731536503	1	ns	ns
CYP27A1	D7	0.621377598321189	0.0824784598491787	1.75768016090199	0.245638298311002	1	ns	ns
CYP27A1	M6	-0.184602066001556	0.502311111162514	-0.673790860685303	0.948184417480313	1	ns	ns
CYRIA	Monocytes	-0.296236353113631	0.735597135426395	-0.338834981937933	0.912776625949456	1	ns	ns
CYRIA	T.cells.CD4	-1.87937022000806	0.133660876429587	-1.51561992743629	0.532842033112787	1	ns	ns
CYRIA	T.cells.CD8	-3.37725099143914	0.00190383307921793	-3.20818624393231	0.0691360629149516	1	.	ns
CYRIA	Age	0.00876253948043544	0.00875693346914523	2.68533831735235	0.199051356809992	1	ns	ns
CYRIA	Healthy	0.277982330646795	0.0832003401697248	1.75352487225235	0.414645173563248	1	ns	ns
CYRIA	D1	0.320662577426999	0.135853442820017	1.50599857319954	0.238198101464542	1	ns	ns
CYRIA	D7	0.0562753273863467	0.812342353451962	0.238160711092662	0.90577655186362	1	ns	ns
CYRIA	M6	0.334497515204281	0.0714197459185668	1.8261198814744	0.745237337247261	1	ns	ns
CYRIB	Monocytes	-0.349830449506215	0.584066589626446	-0.549622938323853	0.880377049559654	1	ns	ns
CYRIB	T.cells.CD4	-1.02222150766592	0.26082628860855	-1.13268897618896	0.677557242646007	1	ns	ns
CYRIB	T.cells.CD8	-0.540659747294275	0.482509147771981	-0.705469834708486	0.709071936709786	1	ns	ns
CYRIB	Age	0.00156554692398212	0.51171872046222	0.659018279299133	0.834068609813488	1	ns	ns
CYRIB	Healthy	0.260059352641026	0.0268554059717142	2.25360602195327	0.259225339748021	1	ns	ns
CYRIB	D1	0.470975928427247	0.00317554816319435	3.0385598309984	0.0139998926233135	1	*	ns
CYRIB	D7	0.315975234355457	0.0697949202119488	1.83691549130237	0.226957240547365	1	ns	ns
CYRIB	M6	0.163374554822696	0.223956290434527	1.22520256903825	0.845782928824572	1	ns	ns
CYSTM1	Monocytes	0.624350627948406	0.543189407509347	0.610507010159761	0.859067267336924	1	ns	ns
CYSTM1	T.cells.CD4	-0.530262602235735	0.712357990907449	-0.369951882715708	0.901010038154663	1	ns	ns
CYSTM1	T.cells.CD8	-1.47173462734573	0.2353714540089	-1.19528160389611	0.51024970053466	1	ns	ns
CYSTM1	Age	0.00341603043460956	0.373175459162151	0.895362260887285	0.759024123184167	1	ns	ns
CYSTM1	Healthy	-0.321153440800675	0.085503755289074	-1.74029069522091	0.41928846844963	1	ns	ns
CYSTM1	D1	0.656387396021442	0.00979329860476483	2.643877499743	0.0311821347936436	1	*	ns
CYSTM1	D7	-0.415194214161456	0.135907650954623	-1.50578647287297	0.336547916291284	1	ns	ns
CYSTM1	M6	-0.00792159486395749	0.970517516941324	-0.0370705496959242	0.997464899354785	1	ns	ns
DBI	Monocytes	-0.0453989785562698	0.947565264444989	-0.0659654700430073	0.984328025569328	1	ns	ns
DBI	T.cells.CD4	-0.673134794171316	0.488061469879158	-0.697115002342268	0.80789179763019	1	ns	ns
DBI	T.cells.CD8	-0.330486872667399	0.691041874731033	-0.398841711948964	0.856936898591	1	ns	ns
DBI	Age	-0.00234974324361015	0.36277942187328	-0.915142377244825	0.757787539539402	1	ns	ns
DBI	Healthy	0.104522903946367	0.402633652729542	0.841284654880273	0.778934724795337	1	ns	ns
DBI	D1	0.363541503965033	0.03244900684018	2.17530628703951	0.0764929030139976	1	.	ns
DBI	D7	-0.0816444231524442	0.661149317544191	-0.439900548778352	0.821509382368595	1	ns	ns
DBI	M6	-0.207682966013182	0.152535656211076	-1.443851490951	0.790255348844952	1	ns	ns
DBNL	Monocytes	-0.0296234291747597	0.973378973210379	-0.0334723519149944	0.993395360532329	1	ns	ns
DBNL	T.cells.CD4	-2.01494883765947	0.112925259316975	-1.60304531811466	0.496821808210112	1	ns	ns
DBNL	T.cells.CD8	-0.685528564385081	0.521812146492542	-0.643308096329373	0.730537005089559	1	ns	ns
DBNL	Age	0.00352957101544298	0.288417422087424	1.06848645062848	0.715549314550481	1	ns	ns
DBNL	Healthy	0.310706048719829	0.0563797662075407	1.93508668846359	0.371324591228628	1	ns	ns
DBNL	D1	0.508280220857492	0.0207551902404064	2.35731646542515	0.0551666940592832	1	.	ns
DBNL	D7	0.643805562774691	0.0086145323721871	2.69082444867446	0.0631962094823646	1	.	ns
DBNL	M6	-0.0665771339697743	0.720547020838418	-0.358943467551334	0.970839239097907	1	ns	ns
DDRGK1	Monocytes	0.376233923710365	0.707315281312075	0.376768451820022	0.904613825611119	1	ns	ns
DDRGK1	T.cells.CD4	-1.31803702638488	0.351780597525692	-0.937160908187301	0.741569673404736	1	ns	ns
DDRGK1	T.cells.CD8	0.524159292483497	0.664007299884492	0.435958671515014	0.837544283348114	1	ns	ns
DDRGK1	Age	0.000201960006855222	0.956904942944588	0.0542022078639164	0.987029032587405	1	ns	ns
DDRGK1	Healthy	0.348384705971102	0.0570957114102907	1.92957844887694	0.371324591228628	1	ns	ns
DDRGK1	D1	0.729661058947717	0.00349898754521353	3.00598895356542	0.0151347715988717	1	*	ns
DDRGK1	D7	0.868557758085116	0.00181302019794957	3.22282772428853	0.0263895162145993	1	*	ns
DDRGK1	M6	0.160665599195346	0.443975743588086	0.7691596070598	0.944607324525	1	ns	ns
DENND10	Monocytes	0.347456358828577	0.649847956382768	0.455622364182191	0.882402817638945	1	ns	ns
DENND10	T.cells.CD4	-2.31079574051195	0.0334879126397678	-2.16201383248081	0.357074603379849	1	ns	ns
DENND10	T.cells.CD8	-0.763523566465824	0.408023416871241	-0.831583455579881	0.65757025179425	1	ns	ns
DENND10	Age	0.000842090638279344	0.767974132705456	0.2959910367371	0.921780435772358	1	ns	ns
DENND10	Healthy	0.234192752302567	0.0925130066460207	1.70186589895583	0.43358686941759	1	ns	ns
DENND10	D1	0.194292489591732	0.296988704121097	1.04949355471571	0.428205411445041	1	ns	ns
DENND10	D7	-0.126497426242812	0.540082277246735	-0.61522851275539	0.740740876049154	1	ns	ns
DENND10	M6	0.0352331754448511	0.825547317079627	0.221111256122428	0.981876640417663	1	ns	ns
DGAT2	Monocytes	1.8348449347146	0.127931453039038	1.53763237026883	0.525638073068355	1	ns	ns
DGAT2	T.cells.CD4	-0.157082461227491	0.925395868697054	-0.0939232223389965	0.984440848718328	1	ns	ns
DGAT2	T.cells.CD8	1.62112628013911	0.262408718301204	1.12836242925827	0.531008213973035	1	ns	ns
DGAT2	Age	0.00272968754306102	0.54143570399688	0.613170193293628	0.845820341678261	1	ns	ns
DGAT2	Healthy	0.454030697549055	0.0379890292492126	2.10855764952587	0.304821869142451	1	ns	ns
DGAT2	D1	0.859040373999596	0.00394304100097359	2.96541660496908	0.0166625281008884	1	*	ns
DGAT2	D7	0.737364635254995	0.024439938790745	2.29184607770601	0.117954862479543	1	ns	ns
DGAT2	M6	0.335651251166112	0.181906701990874	1.34615699598027	0.829892764804135	1	ns	ns
DGUOK-AS1	Monocytes	0.917395922485202	0.380767643652178	0.881161725829479	0.774730281843699	1	ns	ns
DGUOK-AS1	T.cells.CD4	1.16010481770898	0.428852308552673	0.795038555797737	0.767173020701036	1	ns	ns
DGUOK-AS1	T.cells.CD8	0.209591866147436	0.867613514937934	0.167206004378027	0.941540346979983	1	ns	ns
DGUOK-AS1	Age	-0.000755873362959319	0.846173305817488	-0.194608951114554	0.946542092578663	1	ns	ns
DGUOK-AS1	Healthy	0.306948449220705	0.106068007995232	1.6338469790799	0.458794166658621	1	ns	ns
DGUOK-AS1	D1	0.71125584471355	0.0061020159989082	2.81412679296064	0.0219703849440816	1	*	ns
DGUOK-AS1	D7	0.351470869137943	0.214041265979337	1.25209750724413	0.449143800693482	1	ns	ns
DGUOK-AS1	M6	0.128096386830083	0.557569883917824	0.588830090879755	0.948184417480313	1	ns	ns
DHRS7B	Monocytes	1.18172895148231	0.268821059625949	1.11321399974275	0.696279636562128	1	ns	ns
DHRS7B	T.cells.CD4	1.40118086671223	0.349033235951891	0.941774924799642	0.738207789177135	1	ns	ns
DHRS7B	T.cells.CD8	-0.995136108275761	0.43841534941939	-0.778613435827928	0.676300044785384	1	ns	ns
DHRS7B	Age	0.00185144267780656	0.641360467002038	0.467504726360727	0.864893453295395	1	ns	ns
DHRS7B	Healthy	-0.0273495707634958	0.886811318752456	-0.142777053475999	0.975067121458036	1	ns	ns
DHRS7B	D1	0.240538899094734	0.353316259688676	0.933394196469937	0.486472988189964	1	ns	ns
DHRS7B	D7	-0.205736233245621	0.474263534180737	-0.718822337287051	0.688132374752746	1	ns	ns
DHRS7B	M6	-0.33014516226285	0.140424140101053	-1.48840122193599	0.778378067373651	1	ns	ns
DMXL2	Monocytes	1.43448666255839	0.143270572332903	1.47766832274511	0.532436922395884	1	ns	ns
DMXL2	T.cells.CD4	-2.38240900953785	0.0836280775526392	-1.75101115268434	0.453768917844794	1	ns	ns
DMXL2	T.cells.CD8	-0.72679618150873	0.535753158966952	-0.621830057288335	0.742123333493497	1	ns	ns
DMXL2	Age	0.00406248294887721	0.265204385114652	1.12172642630365	0.701777518423615	1	ns	ns
DMXL2	Healthy	-0.20560449948586	0.24385937805278	-1.17370831096363	0.640301073150474	1	ns	ns
DMXL2	D1	-0.210190967985119	0.375020596177541	-0.891894513538003	0.510228318538287	1	ns	ns
DMXL2	D7	0.0464590986296198	0.859545989100381	0.177501171827503	0.928390661961189	1	ns	ns
DMXL2	M6	-0.220198152868105	0.280813679178776	-1.08554646271025	0.882446147413311	1	ns	ns
DNAJB12	Monocytes	1.49499609184072	0.0415314194677472	2.0702204743564	0.344367862338774	1	ns	ns
DNAJB12	T.cells.CD4	0.874086103642584	0.390278238129788	0.863620412364085	0.748361457935415	1	ns	ns
DNAJB12	T.cells.CD8	-1.23733384370748	0.15843825279428	-1.42312175962647	0.433695157648819	1	ns	ns
DNAJB12	Age	0.00173786514322892	0.520655221402615	0.6450710714655	0.835043727796169	1	ns	ns
DNAJB12	Healthy	0.310931973743246	0.0192968743393965	2.38610220634666	0.221190422115332	1	ns	ns
DNAJB12	D1	0.188536448358009	0.285280104389989	1.07545156816534	0.416316884768157	1	ns	ns
DNAJB12	D7	-0.169113517559917	0.387579842030947	-0.868570072609385	0.623040017733021	1	ns	ns
DNAJB12	M6	0.140045264482535	0.356034304255296	0.928109603398077	0.940026895019449	1	ns	ns
DNAJC13	Monocytes	-0.243590845268493	0.808899911923519	-0.242615752543333	0.952196687078135	1	ns	ns
DNAJC13	T.cells.CD4	-0.72816808491724	0.606203416093044	-0.517465992889815	0.855003914569176	1	ns	ns
DNAJC13	T.cells.CD8	0.574610832845603	0.63578494873526	0.475346682416476	0.819140658292481	1	ns	ns
DNAJC13	Age	0.00112408023555015	0.764846824412189	0.300102971867795	0.921780435772358	1	ns	ns
DNAJC13	Healthy	0.430457852652798	0.0198007198384576	2.37594172408464	0.221471628660413	1	ns	ns
DNAJC13	D1	1.01182734832594	7.94922979462403e-05	4.15129350504261	0.000946681002814316	0.0728944372167023	***	.
DNAJC13	D7	1.04932534239353	0.000210848531695464	3.87630722600916	0.00967487889307262	0.19334810356474	**	ns
DNAJC13	M6	0.131688035583578	0.531912662733649	0.62770942330127	0.948184417480313	1	ns	ns
DNAJC5B	Monocytes	-0.151631318213848	0.864969657835638	-0.170577866814754	0.967776371671648	1	ns	ns
DNAJC5B	T.cells.CD4	0.0424606775344758	0.972894124498728	0.0340810392181127	0.993075026997416	1	ns	ns
DNAJC5B	T.cells.CD8	-1.42029235209614	0.188118112275303	-1.32705872589168	0.464971183171033	1	ns	ns
DNAJC5B	Age	0.00176731189492761	0.595509034074244	0.53291987882306	0.853181335417185	1	ns	ns
DNAJC5B	Healthy	-0.170812901725734	0.290008619885061	-1.06488216995788	0.684276193161676	1	ns	ns
DNAJC5B	D1	0.141070218507192	0.515097713390057	0.653714474150477	0.634019601582124	1	ns	ns
DNAJC5B	D7	-0.192318471753819	0.42459200138792	-0.802425578312948	0.647838378157609	1	ns	ns
DNAJC5B	M6	-0.337417916866984	0.072880056549357	-1.81658701113906	0.745237337247261	1	ns	ns
DNTTIP1	Monocytes	-0.554372238642898	0.614629392044955	-0.505377447861179	0.880377049559654	1	ns	ns
DNTTIP1	T.cells.CD4	-1.64650263565236	0.287287744186241	-1.0709494078025	0.696938786822178	1	ns	ns
DNTTIP1	T.cells.CD8	-2.04875961914311	0.124634000419757	-1.55125793019616	0.386112764813911	1	ns	ns
DNTTIP1	Age	0.0036276133083019	0.377933386398813	0.886441994029768	0.759024123184167	1	ns	ns
DNTTIP1	Healthy	0.0413669445556933	0.834970613626086	0.208984917819284	0.961894538561709	1	ns	ns
DNTTIP1	D1	0.492888573957505	0.067731556504631	1.85089647369162	0.141158721169879	1	ns	ns
DNTTIP1	D7	0.329861647261884	0.267926683851623	1.11531156006485	0.510229954059429	1	ns	ns
DNTTIP1	M6	-0.0911423311577851	0.691914359933921	-0.397638853238442	0.970839239097907	1	ns	ns
DOCK5	Monocytes	-0.345577318592672	0.778673355811361	-0.281960902030411	0.926673016318496	1	ns	ns
DOCK5	T.cells.CD4	-0.418589552723568	0.808076391911924	-0.243682412963379	0.937755241577034	1	ns	ns
DOCK5	T.cells.CD8	-2.3824134353405	0.110202644409348	-1.61450507818348	0.364600590493417	1	ns	ns
DOCK5	Age	0.0042424064455277	0.356175759045283	0.927835288795285	0.756659437148782	1	ns	ns
DOCK5	Healthy	-0.145476492002875	0.512491721662471	-0.657784442008127	0.838559650096386	1	ns	ns
DOCK5	D1	0.156759363731865	0.59969137214829	0.52686111457769	0.709570307432235	1	ns	ns
DOCK5	D7	0.669170667309672	0.0460698473931256	2.02502576221578	0.174570454791307	1	ns	ns
DOCK5	M6	-0.219177878301481	0.394541029545863	-0.855844128535925	0.940026895019449	1	ns	ns
DOK1	Monocytes	-1.30287008334416	0.174901847023502	-1.36829538705381	0.569390591099796	1	ns	ns
DOK1	T.cells.CD4	-2.68362581769205	0.0475717137046049	-2.01091101529874	0.415459633020216	1	ns	ns
DOK1	T.cells.CD8	-2.1314748311575	0.0665253200556929	-1.85924912080327	0.303609440842671	1	ns	ns
DOK1	Age	-0.00273404137026158	0.443680502403215	-0.769659765880925	0.783117047475706	1	ns	ns
DOK1	Healthy	0.105757979465406	0.539893691470245	0.615515526266405	0.857994013380902	1	ns	ns
DOK1	D1	0.805919277699251	0.000783961523361336	3.48649694280362	0.004957880806361	0.718892716922345	**	ns
DOK1	D7	0.80763657806633	0.00229694047243144	3.14589865119904	0.0292540890724948	1	*	ns
DOK1	M6	-0.423249933896171	0.0363540363205204	-2.12730590783299	0.744686480987634	1	ns	ns
DOK2	Monocytes	0.094857100894908	0.911718013237458	0.111213445675658	0.975059914386805	1	ns	ns
DOK2	T.cells.CD4	-0.831341743884893	0.499879626641858	-0.677640660408465	0.80789179763019	1	ns	ns
DOK2	T.cells.CD8	-0.626785593144614	0.543372786654432	-0.610258311869517	0.748217156685796	1	ns	ns
DOK2	Age	0.00487866028068714	0.129432577281048	1.53168753303192	0.539498515303278	1	ns	ns
DOK2	Healthy	0.32078836452683	0.0423169359213252	2.0622017668577	0.318070739670945	1	ns	ns
DOK2	D1	0.670927729979726	0.00184659028065029	3.2174695330777	0.00920284395302347	1	**	ns
DOK2	D7	0.582188057608123	0.0137240179693407	2.5182008153896	0.082971640719403	1	.	ns
DOK2	M6	0.332384538974801	0.0673041881548866	1.85399449109756	0.745237337247261	1	ns	ns
DOK3	Monocytes	0.606754197280614	0.473441338536476	0.720164324759889	0.823136856571816	1	ns	ns
DOK3	T.cells.CD4	-0.975802571254666	0.410958517764742	-0.826366900094618	0.75011836720672	1	ns	ns
DOK3	T.cells.CD8	-0.563098613376527	0.580305731687544	-0.555113638164775	0.784867781648197	1	ns	ns
DOK3	Age	0.0057529005069574	0.0707854755099205	1.83029304375049	0.422663287475337	1	ns	ns
DOK3	Healthy	0.0209956001329489	0.890494794324089	0.138100173380274	0.975607797365818	1	ns	ns
DOK3	D1	0.640330417658162	0.00240577730819212	3.13070351235204	0.0111419080384453	1	*	ns
DOK3	D7	0.520778295583275	0.0243965134010628	2.29256515113039	0.117954862479543	1	ns	ns
DOK3	M6	0.0173887270812353	0.921555514173164	0.0987736043401044	0.996540573699047	1	ns	ns
DPYD	Monocytes	2.50516577248064	0.00187013450994609	3.21280582490496	0.14306763728789	1	ns	ns
DPYD	T.cells.CD4	-0.326282374605877	0.76601874840394	-0.298561472674544	0.921709617237409	1	ns	ns
DPYD	T.cells.CD8	0.310248498805518	0.741872789414312	0.33047325871541	0.873913283729144	1	ns	ns
DPYD	Age	0.00113934176615526	0.696305216175036	0.391666997533499	0.892130122970791	1	ns	ns
DPYD	Healthy	0.172279343082628	0.224250221165816	1.22441412985366	0.626267480909218	1	ns	ns
DPYD	D1	0.426896834819166	0.026743607392831	2.25522531257373	0.0662807783222325	1	.	ns
DPYD	D7	0.220569138840602	0.297140119866716	1.04916248465594	0.535691278026173	1	ns	ns
DPYD	M6	-0.0355231630391267	0.827940279505404	-0.218028835149064	0.983447197288155	1	ns	ns
DPYSL2	Monocytes	1.18559272926183	0.118803530087458	1.57606777662546	0.5091490736163	1	ns	ns
DPYSL2	T.cells.CD4	-0.934538430079827	0.377957054269258	-0.886397797846778	0.748361457935415	1	ns	ns
DPYSL2	T.cells.CD8	0.369788605776236	0.684107310031193	0.408292603780238	0.852345656655712	1	ns	ns
DPYSL2	Age	-0.00147601898776993	0.600319972799548	-0.525952178623384	0.853181335417185	1	ns	ns
DPYSL2	Healthy	0.0389959147988546	0.774611818329795	0.287280132141506	0.961174453307318	1	ns	ns
DPYSL2	D1	0.237824285780838	0.196402332164017	1.30231054513088	0.316196185709766	1	ns	ns
DPYSL2	D7	0.359754189080402	0.0797599044473119	1.77376147646633	0.241594959940805	1	ns	ns
DPYSL2	M6	-0.299746073302181	0.0599723708944968	-1.90698449207177	0.745237337247261	1	ns	ns
DRAM1	Monocytes	0.728307640839511	0.567718037535833	0.573699618072465	0.875648505530106	1	ns	ns
DRAM1	T.cells.CD4	-0.0106788927762634	0.995225574630375	-0.0060018904091607	0.99593120456888	1	ns	ns
DRAM1	T.cells.CD8	0.915256261651149	0.550924002431219	0.598812735508938	0.755152930088831	1	ns	ns
DRAM1	Age	0.000942223963367323	0.842788868293796	0.198947639850764	0.946542092578663	1	ns	ns
DRAM1	Healthy	-0.194523200263938	0.39822936717964	-0.849157435825056	0.774577040847421	1	ns	ns
DRAM1	D1	0.582678007309222	0.0621469532874676	1.89067688357136	0.131310498075133	1	ns	ns
DRAM1	D7	0.45863739122027	0.183907654671138	1.33995171592679	0.415377633826192	1	ns	ns
DRAM1	M6	-0.338810482287276	0.205060238973472	-1.2772644630036	0.845782928824572	1	ns	ns
DSC2	Monocytes	0.0516012776176846	0.959066476526874	0.0514798813282207	0.98949720075846	1	ns	ns
DSC2	T.cells.CD4	-1.9051778373265	0.178721939603151	-1.35614068123071	0.622738743241913	1	ns	ns
DSC2	T.cells.CD8	-2.14590547422662	0.0790324573713645	-1.77814140626011	0.326704638612764	1	ns	ns
DSC2	Age	0.0108261416172819	0.00483916633002551	2.89511445559897	0.181099382222748	1	ns	ns
DSC2	Healthy	-0.0387180748149108	0.831022849256651	-0.214061199007199	0.961174453307318	1	ns	ns
DSC2	D1	0.998332018704068	9.47074232077025e-05	4.10271241947381	0.00108776010440544	0.0868467070814632	**	.
DSC2	D7	0.358321518229612	0.188510913601288	1.32586702087376	0.417712739040564	1	ns	ns
DSC2	M6	0.227758303813644	0.279980984047321	1.08744073786932	0.882446147413311	1	ns	ns
DSE	Monocytes	0.360028138244814	0.673626710114747	0.422668982622788	0.89026977114231	1	ns	ns
DSE	T.cells.CD4	-0.401315665570317	0.737598413182776	-0.336157021933614	0.917744565656181	1	ns	ns
DSE	T.cells.CD8	-0.458965211215711	0.655654831275179	-0.447530178770331	0.831584343401576	1	ns	ns
DSE	Age	0.00307876660306475	0.335427867078863	0.968848011557434	0.741991095567856	1	ns	ns
DSE	Healthy	0.0817222147626419	0.596363092533892	0.531681046002973	0.890596926237997	1	ns	ns
DSE	D1	0.363566296571914	0.0823906003381129	1.7581929878288	0.16353285824686	1	ns	ns
DSE	D7	0.519765061529013	0.0262269363532074	2.26318998713288	0.123333849414826	1	ns	ns
DSE	M6	0.083521113401537	0.640109942399606	0.469261047035377	0.959118982320978	1	ns	ns
DUSP3	Monocytes	-1.10321575374757	0.178087849367811	-1.35814449212598	0.575023091092545	1	ns	ns
DUSP3	T.cells.CD4	-2.32974517539771	0.0438751103977444	-2.04637906254321	0.39616380025378	1	ns	ns
DUSP3	T.cells.CD8	-1.83922402108125	0.0635222020741725	-1.88061015665283	0.299291056725743	1	ns	ns
DUSP3	Age	0.000604679170117622	0.842328626576362	0.199537938825477	0.946542092578663	1	ns	ns
DUSP3	Healthy	0.155603236372727	0.291498504665791	1.06157642164977	0.684276193161676	1	ns	ns
DUSP3	D1	0.801596800176807	0.000108411311259121	4.06499944136651	0.00118349014791207	0.099413172424614	**	.
DUSP3	D7	0.810646192476005	0.000384074395352381	3.70140719886766	0.0106880750369427	0.352196220538133	*	ns
DUSP3	M6	-0.0184616402454543	0.913646513887029	-0.108770243790514	0.991135070702941	1	ns	ns
DYSF	Monocytes	-0.53974660505768	0.630830596090461	-0.482339797699946	0.880377049559654	1	ns	ns
DYSF	T.cells.CD4	-3.83675591642472	0.0165367691305672	-2.44635505867305	0.303284345854603	1	ns	ns
DYSF	T.cells.CD8	-2.62462665881828	0.0547742528940299	-1.94809144127152	0.280952566046499	1	ns	ns
DYSF	Age	0.00756126060691467	0.0737134677441837	1.81122471556652	0.428304261166489	1	ns	ns
DYSF	Healthy	0.126215935615828	0.533638938718354	0.625063997490804	0.856999836785868	1	ns	ns
DYSF	D1	1.1516306512425	5.77083719047802e-05	4.23931205779092	0.000751762974747316	0.0529185770366834	***	.
DYSF	D7	1.12925643701924	0.000333669099877557	3.74287866520198	0.0106880750369427	0.30597456458772	*	ns
DYSF	M6	0.0218311178047659	0.925836372800682	0.0933670091196248	0.996555418007432	1	ns	ns
E2F2	Monocytes	-0.631390259159129	0.535649429209636	-0.621988570740135	0.857107863346526	1	ns	ns
E2F2	T.cells.CD4	-2.09557599551465	0.144543306793557	-1.47292313219739	0.551426076399266	1	ns	ns
E2F2	T.cells.CD8	-1.91534757169591	0.120873540393965	-1.567150651059	0.378297053041864	1	ns	ns
E2F2	Age	0.00733953120105932	0.0560058224935189	1.93806259455209	0.380424735011532	1	ns	ns
E2F2	Healthy	0.116815370404657	0.525404903438843	0.637722344301605	0.850673055137489	1	ns	ns
E2F2	D1	0.533640048384421	0.0332136743292614	2.16546882256008	0.0776962738773794	1	.	ns
E2F2	D7	0.45494452296672	0.100226948084939	1.66223707294765	0.275173986209249	1	ns	ns
E2F2	M6	0.0499242540980773	0.814499980922372	0.235369621095026	0.981142812561225	1	ns	ns
ECHDC3	Monocytes	0.168660784252076	0.86528705896525	0.170172964086497	0.967776371671648	1	ns	ns
ECHDC3	T.cells.CD4	-1.38497447457694	0.321637276823737	-0.99703489467398	0.721425526140697	1	ns	ns
ECHDC3	T.cells.CD8	-1.33557518559431	0.266257037562767	-1.11924049427539	0.533087947019312	1	ns	ns
ECHDC3	Age	0.00203412658969074	0.58369999503474	0.55013512733247	0.852313527781619	1	ns	ns
ECHDC3	Healthy	0.12751919266796	0.477830249392828	0.713015743342147	0.822083187041694	1	ns	ns
ECHDC3	D1	0.445553758114379	0.0675992851860022	1.85180628072158	0.141158721169879	1	ns	ns
ECHDC3	D7	0.0696074586430648	0.795133241756804	0.260484701784377	0.900312236169068	1	ns	ns
ECHDC3	M6	0.191477756533732	0.357852111104754	0.924589750492177	0.940026895019449	1	ns	ns
ECRP	Monocytes	0.627600132227062	0.630130607714617	0.483349786977393	0.880377049559654	1	ns	ns
ECRP	T.cells.CD4	-0.257699744886678	0.887957821952119	-0.141405364813853	0.968201334994165	1	ns	ns
ECRP	T.cells.CD8	-0.444717615780638	0.776763545515123	-0.284470761500059	0.89822467999668	1	ns	ns
ECRP	Age	-0.00187638732807353	0.699500063703379	-0.387340332407456	0.892130122970791	1	ns	ns
ECRP	Healthy	0.0270274205854753	0.908499238483551	0.115286882186064	0.979448020833501	1	ns	ns
ECRP	D1	1.25949663587959	0.000139619533511039	3.9941918885468	0.00130513798374285	0.128031112229623	**	ns
ECRP	D7	0.600554475796684	0.0900718059092821	1.71496953619321	0.25973536483903	1	ns	ns
ECRP	M6	-0.0473688104193052	0.861867750385713	-0.174536590560589	0.984540053409018	1	ns	ns
EFHD2	Monocytes	1.57144952854264	0.0598340818447532	1.90803832686472	0.402105505600614	1	ns	ns
EFHD2	T.cells.CD4	-1.54476237771017	0.184456048768052	-1.33825995203137	0.624864169851968	1	ns	ns
EFHD2	T.cells.CD8	-1.43733864377785	0.150949663577522	-1.4495205748832	0.422014760672523	1	ns	ns
EFHD2	Age	0.00716494234707635	0.022121114595376	2.33192355272416	0.282105423869837	1	ns	ns
EFHD2	Healthy	-0.128001158518235	0.391554598811239	-0.861286567529996	0.767586009016736	1	ns	ns
EFHD2	D1	-0.257562075545511	0.201241524876249	-1.28821267158474	0.322292492043687	1	ns	ns
EFHD2	D7	-0.518571885420692	0.0219340877123809	-2.3353158181483	0.110514057320073	1	ns	ns
EFHD2	M6	0.18319418766233	0.290172896541351	1.06451710400723	0.885647182866559	1	ns	ns
EHBP1L1	Monocytes	0.394671156866603	0.727831404774866	0.349199972099028	0.912776625949456	1	ns	ns
EHBP1L1	T.cells.CD4	-1.03280840578199	0.524800161391313	-0.638689021882525	0.819824475631215	1	ns	ns
EHBP1L1	T.cells.CD8	-0.954497162301272	0.485062465352489	-0.701351244803853	0.710546774326251	1	ns	ns
EHBP1L1	Age	0.00626439509116098	0.141482133382728	1.4845342164929	0.564717193813173	1	ns	ns
EHBP1L1	Healthy	-0.12815755073696	0.534917936319185	-0.623107662155886	0.857552006301911	1	ns	ns
EHBP1L1	D1	0.216543063815394	0.434792405686239	0.784819859089449	0.566341812520285	1	ns	ns
EHBP1L1	D7	-0.0909534475383802	0.767042529239067	-0.29721927635001	0.883640702653548	1	ns	ns
EHBP1L1	M6	-0.0141361125598041	0.952635364273319	-0.0595775755450015	0.997464899354785	1	ns	ns
EIF4E2	Monocytes	0.0810987517972349	0.909108105166383	0.114511504641995	0.973892678081277	1	ns	ns
EIF4E2	T.cells.CD4	-0.421498025383619	0.672193533982035	-0.424641696663155	0.890381437156464	1	ns	ns
EIF4E2	T.cells.CD8	-1.64997636099229	0.0563808282370517	-1.93504602184881	0.285642096648489	1	ns	ns
EIF4E2	Age	-0.000939303087710232	0.723104572365786	-0.355513136362818	0.905856411010144	1	ns	ns
EIF4E2	Healthy	0.0699498344760699	0.585599811522263	0.547354583161855	0.885694462678645	1	ns	ns
EIF4E2	D1	0.22043188237977	0.203360399281517	1.28211905284358	0.324315628071566	1	ns	ns
EIF4E2	D7	-0.0952695557495461	0.619145190401764	-0.4989293902521	0.798962566837319	1	ns	ns
EIF4E2	M6	-0.0382257897158797	0.7968032562282	-0.258312673235117	0.973061848966866	1	ns	ns
EIF4EBP1	Monocytes	-0.108054185189129	0.895688005689814	-0.131511557332552	0.971787953144731	1	ns	ns
EIF4EBP1	T.cells.CD4	-2.63463496111301	0.0246801420093095	-2.28788883630794	0.337786421231893	1	ns	ns
EIF4EBP1	T.cells.CD8	-3.69257370110567	0.000345351242304457	-3.73276049485157	0.0402561309453711	0.316687089193187	*	ns
EIF4EBP1	Age	0.000258181515884862	0.933076494071926	0.0842291515043256	0.976365494234471	1	ns	ns
EIF4EBP1	Healthy	-0.0232547936700474	0.875743633323075	-0.156849065288257	0.974134817023245	1	ns	ns
EIF4EBP1	D1	-0.033570241170868	0.866752007416579	-0.168304521170246	0.913280808314484	1	ns	ns
EIF4EBP1	D7	-0.107805199856502	0.627789071247049	-0.486644739488633	0.800671179879755	1	ns	ns
EIF4EBP1	M6	-0.111191935966848	0.518984580156576	-0.64766423594859	0.948184417480313	1	ns	ns
ELANE	Monocytes	-0.796664336813243	0.358486349280526	-0.923364360868963	0.755705706414349	1	ns	ns
ELANE	T.cells.CD4	-0.652181591292893	0.591095694547444	-0.539334756838943	0.849219244468513	1	ns	ns
ELANE	T.cells.CD8	-0.92912867882849	0.373664515663378	-0.894442078935837	0.624135447838466	1	ns	ns
ELANE	Age	-0.00187544108100777	0.561696542617621	-0.58266121261777	0.848559686293836	1	ns	ns
ELANE	Healthy	-0.391939279219402	0.0137373017486921	-2.5174661405838	0.18525155446398	1	ns	ns
ELANE	D1	0.191713407340547	0.362671923789861	0.915312116577918	0.49711532752661	1	ns	ns
ELANE	D7	0.140870710934732	0.546444260219911	0.60557569256894	0.742354646846902	1	ns	ns
ELANE	M6	-0.475184066110701	0.0100104476814742	-2.63580876393696	0.523656246585893	1	ns	ns
ELOB	Monocytes	0.670169076098494	0.160192767392361	1.41707649930906	0.545431096718584	1	ns	ns
ELOB	T.cells.CD4	-0.579009373619406	0.384877882842259	-0.873547745241761	0.748361457935415	1	ns	ns
ELOB	T.cells.CD8	-0.61510455596618	0.283137568284301	-1.08028036003047	0.546604526561482	1	ns	ns
ELOB	Age	0.00140581726968723	0.427830525970648	0.796806259795868	0.780720296843213	1	ns	ns
ELOB	Healthy	-0.103972687057266	0.226529668947078	-1.21835905725917	0.626267480909218	1	ns	ns
ELOB	D1	0.00990685882097998	0.931442588138685	0.0862906775826949	0.952210538821822	1	ns	ns
ELOB	D7	-0.272945909159878	0.0352320155680751	-2.14059988373871	0.146188951474773	1	ns	ns
ELOB	M6	0.0384317767191306	0.69833282447274	0.388914083734875	0.970839239097907	1	ns	ns
ELOVL3	Monocytes	-0.239051193476387	0.779132928660371	-0.281369763644192	0.926673016318496	1	ns	ns
ELOVL3	T.cells.CD4	-1.42237394915662	0.237547859033965	-1.19120597404609	0.658874285469158	1	ns	ns
ELOVL3	T.cells.CD8	-0.202230577807801	0.843767647284825	-0.197699007752546	0.929969870865606	1	ns	ns
ELOVL3	Age	-0.00271722555879594	0.393814242918163	-0.857199358098751	0.759024123184167	1	ns	ns
ELOVL3	Healthy	0.0893795614234589	0.561923817869063	0.582349506311933	0.867481718831534	1	ns	ns
ELOVL3	D1	0.376086286722885	0.0720374065991691	1.82209095907345	0.14738587642241	1	ns	ns
ELOVL3	D7	0.105131018269917	0.647648295435975	0.458695561787305	0.815787756751084	1	ns	ns
ELOVL3	M6	-0.116032125047277	0.515425832629409	-0.653203261665579	0.948184417480313	1	ns	ns
EMILIN2	Monocytes	1.50526083797896	0.0650914688447536	1.86962927027602	0.414246749231238	1	ns	ns
EMILIN2	T.cells.CD4	-1.30239490660885	0.255665987394961	-1.14546560561635	0.675410750496497	1	ns	ns
EMILIN2	T.cells.CD8	0.203349359632165	0.83436482108284	0.209770615440524	0.922934307518654	1	ns	ns
EMILIN2	Age	0.00504863696677612	0.0966623813556178	1.68038325652967	0.476555933887643	1	ns	ns
EMILIN2	Healthy	0.11643811392219	0.426576304567127	0.799001218281634	0.78252126302532	1	ns	ns
EMILIN2	D1	0.731067495854814	0.000345344999165365	3.73279398937839	0.00261079431507382	0.31668136423464	**	ns
EMILIN2	D7	0.600353309557419	0.00707946106387419	2.76143018364564	0.0557851993929759	1	.	ns
EMILIN2	M6	-0.0374973791586508	0.824459445258946	-0.222513291721375	0.981856248444745	1	ns	ns
ENO1	Monocytes	0.0409559982570039	0.943024339490336	0.0716852774384119	0.983621739836455	1	ns	ns
ENO1	T.cells.CD4	-1.78743824040557	0.0282870264024489	-2.23221303743743	0.3422671380923	1	ns	ns
ENO1	T.cells.CD8	-1.29192155530257	0.0638639847865567	-1.87813680730311	0.299291056725743	1	ns	ns
ENO1	Age	0.00189929774224436	0.37545070150639	0.891087718664153	0.759024123184167	1	ns	ns
ENO1	Healthy	0.195741499259282	0.06107701365923	1.89863936741816	0.378477532896418	1	ns	ns
ENO1	D1	0.558972600196533	0.000122749694808522	4.03015702941783	0.00119746244829164	0.112561470139415	**	ns
ENO1	D7	0.443976211066275	0.00502309775650519	2.88218697598609	0.04809182548668	1	*	ns
ENO1	M6	-0.0922918709920008	0.441658888572298	-0.773090259045026	0.942530034332957	1	ns	ns
ENTPD1	Monocytes	0.561428862234035	0.444526285610742	0.768270597840779	0.804005135907398	1	ns	ns
ENTPD1	T.cells.CD4	-1.61862904872962	0.12609828120145	-1.54527075989654	0.530422586521698	1	ns	ns
ENTPD1	T.cells.CD8	-1.95202710817778	0.0292886999216704	-2.21831046212046	0.201181237411504	1	ns	ns
ENTPD1	Age	-0.000143678347283444	0.958133054414683	-0.0526565100503736	0.987029032587405	1	ns	ns
ENTPD1	Healthy	-0.0398316766820251	0.765461807616381	-0.299294882670426	0.959238788431363	1	ns	ns
ENTPD1	D1	-0.168635125261879	0.347509026836231	-0.944790742759771	0.482096486548902	1	ns	ns
ENTPD1	D7	-0.115544475001549	0.560978507851368	-0.583744360780207	0.755385156680917	1	ns	ns
ENTPD1	M6	-0.160265353576149	0.299422454855404	-1.04421379702344	0.90617290792873	1	ns	ns
ERGIC1	Monocytes	-0.404167509141967	0.653180101266289	-0.450994517505745	0.882402817638945	1	ns	ns
ERGIC1	T.cells.CD4	-3.35074684389708	0.0108813510993129	-2.60516218372217	0.303284345854603	1	ns	ns
ERGIC1	T.cells.CD8	-2.50959826237795	0.0225045493509009	-2.32555967886582	0.184255997810501	1	ns	ns
ERGIC1	Age	0.0071520185692217	0.0355417725996522	2.13726334556664	0.313382744941164	1	ns	ns
ERGIC1	Healthy	0.0201322666139905	0.902176140113564	0.123288743306777	0.977487398183684	1	ns	ns
ERGIC1	D1	0.348690605383482	0.115090080726081	1.59244674310655	0.208572339971968	1	ns	ns
ERGIC1	D7	0.165642351254649	0.497009105205361	0.682212501293453	0.710170879575451	1	ns	ns
ERGIC1	M6	0.112726040028285	0.550982667691914	0.59873640734238	0.948184417480313	1	ns	ns
ERLIN1	Monocytes	-0.709940197455364	0.553876663206181	-0.594370237661717	0.867064782698258	1	ns	ns
ERLIN1	T.cells.CD4	-2.81562238984477	0.0963353071119847	-1.68190645902226	0.481280165022409	1	ns	ns
ERLIN1	T.cells.CD8	-1.43136660954339	0.322463092837255	-0.995324729434997	0.589041147672835	1	ns	ns
ERLIN1	Age	-0.0054826802126944	0.222016619013033	-1.23039102542129	0.654780747017245	1	ns	ns
ERLIN1	Healthy	0.210956370237659	0.330536088539258	0.97875737691462	0.723946265234565	1	ns	ns
ERLIN1	D1	0.803259029829393	0.00690729910119031	2.7701921700185	0.0240836246227814	1	*	ns
ERLIN1	D7	0.572879658425338	0.0789089537995575	1.77888832799523	0.241198368780648	1	ns	ns
ERLIN1	M6	-0.149964823334848	0.549560748062544	-0.600867873192685	0.948184417480313	1	ns	ns
ETFB	Monocytes	-0.0806629844790063	0.896545919695139	-0.130428218292938	0.971787953144731	1	ns	ns
ETFB	T.cells.CD4	-0.931118149734601	0.290000163882794	-1.06563262319049	0.697979397061737	1	ns	ns
ETFB	T.cells.CD8	-0.112457121152656	0.880327453114004	-0.151022324646599	0.947488585100401	1	ns	ns
ETFB	Age	0.000498077001755322	0.829666007368763	0.215812697610341	0.946542092578663	1	ns	ns
ETFB	Healthy	0.110443268703284	0.326794046848405	0.986432731868209	0.722096725204789	1	ns	ns
ETFB	D1	0.386538341475616	0.0119819151732672	2.56904219617617	0.0361428164930461	1	*	ns
ETFB	D7	0.160449413014318	0.339494900631379	0.96068304626645	0.58029040899149	1	ns	ns
ETFB	M6	-0.150896612289681	0.247110662005456	-1.16558765890678	0.881827690494432	1	ns	ns
ETS2	Monocytes	1.84219272470465	0.124453213748098	1.55201320004302	0.520625236862708	1	ns	ns
ETS2	T.cells.CD4	-0.732490442615441	0.660856923607623	-0.440305845419616	0.890381437156464	1	ns	ns
ETS2	T.cells.CD8	-0.0199313583869982	0.98890576631467	-0.0139468416871003	0.994327398805431	1	ns	ns
ETS2	Age	0.00987528072345605	0.0284324427269601	2.23010211454262	0.299368298474657	1	ns	ns
ETS2	Healthy	0.172494168675622	0.422915343862635	0.80534484350927	0.780734731847548	1	ns	ns
ETS2	D1	0.623161179915816	0.0334398474524432	2.16261759600057	0.0780263107223674	1	.	ns
ETS2	D7	0.518664748331355	0.108868954442577	1.62067926476293	0.286875951792654	1	ns	ns
ETS2	M6	0.0945018814454623	0.704154437521066	0.381026427763194	0.970839239097907	1	ns	ns
EVI2A	Monocytes	-0.630265757544715	0.440359009076381	-0.775344437569414	0.802567615531187	1	ns	ns
EVI2A	T.cells.CD4	-1.04321499123216	0.37123925026831	-0.899125104976528	0.748361457935415	1	ns	ns
EVI2A	T.cells.CD8	-2.24634620718939	0.0242808994885676	-2.29496717667398	0.190373665489743	1	ns	ns
EVI2A	Age	-0.000194286405756096	0.949108030810716	-0.0640215644348671	0.983426061303306	1	ns	ns
EVI2A	Healthy	-0.141273610303869	0.341855867437436	-0.95596964161824	0.734313319555107	1	ns	ns
[truncated: 5,339 more rows]

## Sheet: Table_S3_Permanova_Fig1B
Permutational multivariate analysis of variance PCA plot Figure 1B
	Df	SumOfSqs	R2	F	Pr(>F)
group_factor	3	40820.48160949029	0.17787462556585104	5.76958636228376	0.001
Residual	80	188669.70834668263	0.8221253744341488	NA	NA
Total	83	229490.18995617295	1	NA	NA

## Sheet: Table_S4_Fig1C_pairwise_tests
Table Figure 1C pairwise_wilcox
CellsType	.y.	group1	group2	n1	n2	statistic	p	p.adj	p.adj.signif
B cells	Fraction	D1	D7	20	18	120	0.082	0.082	ns
B cells	Fraction	D1	Healthy	20	24	103	0.000922	0.000922	***
B cells	Fraction	D1	M6	20	22	115	0.008	0.008	**
B cells	Fraction	D7	Healthy	18	24	142	0.061	0.061	ns
B cells	Fraction	D7	M6	18	22	151	0.209	0.209	ns
B cells	Fraction	Healthy	M6	24	22	294	0.52	0.52	ns
Monocytes	Fraction	D1	D7	20	18	130	0.149	0.149	ns
Monocytes	Fraction	D1	Healthy	20	24	455	1.05e-08	1.05e-08	****
Monocytes	Fraction	D1	M6	20	22	425	2.66e-09	2.66e-09	****
Monocytes	Fraction	D7	Healthy	18	24	431	1.13e-11	1.13e-11	****
Monocytes	Fraction	D7	M6	18	22	396	1.76e-11	1.76e-11	****
Monocytes	Fraction	Healthy	M6	24	22	358	0.039	0.039	*
NK cells	Fraction	D1	D7	20	18	154	0.442	0.442	ns
NK cells	Fraction	D1	Healthy	20	24	132	0.01	0.01	**
NK cells	Fraction	D1	M6	20	22	160	0.121	0.121	ns
NK cells	Fraction	D7	Healthy	18	24	134	0.037	0.037	*
NK cells	Fraction	D7	M6	18	22	165.5	0.378	0.378	ns
NK cells	Fraction	Healthy	M6	24	22	300	0.432	0.432	ns
T cells CD4	Fraction	D1	D7	20	18	202	0.534	0.534	ns
T cells CD4	Fraction	D1	Healthy	20	24	157	0.051	0.051	ns
T cells CD4	Fraction	D1	M6	20	22	130	0.023	0.023	*
T cells CD4	Fraction	D7	Healthy	18	24	124	0.019	0.019	*
T cells CD4	Fraction	D7	M6	18	22	97	0.005	0.005	**
T cells CD4	Fraction	Healthy	M6	24	22	224	0.389	0.389	ns
T cells CD8	Fraction	D1	D7	20	18	166	0.696	0.696	ns
T cells CD8	Fraction	D1	Healthy	20	24	61	6.92e-06	6.92e-06	****
T cells CD8	Fraction	D1	M6	20	22	60	1.97e-05	1.97e-05	****
T cells CD8	Fraction	D7	Healthy	18	24	59	2.37e-05	2.37e-05	****
T cells CD8	Fraction	D7	M6	18	22	57	5.34e-05	5.34e-05	****
T cells CD8	Fraction	Healthy	M6	24	22	218	0.32	0.32	ns

## Sheet: Table_S5_Fig1C_overall_tests
1C Suppl_Overall_tests_ANOVA_or
variable	method	decision	n_groups	statistic	df1	p	significance
T cells CD8	Kruskal–Wallis	Kruskal–Wallis	4	33.09015448603685	3	3.082685777958936e-7	***
Monocytes	Kruskal–Wallis	Kruskal–Wallis	4	58.29591715474072	3	1.359028386483954e-12	***
T cells CD4	Kruskal–Wallis	Kruskal–Wallis	4	11.584841269841263	3	0.008949463487117825	**
NK cells	Kruskal–Wallis	Kruskal–Wallis	4	7.95004636589695	3	0.04705545723304634	*
B cells	Kruskal–Wallis	Kruskal–Wallis	4	13.215982089805664	3	0.004192066946239176	**

## Sheet: Table_S6_Fig1C_posthoc_tests
1C dunn_test_results
CellsType	.y.	group1	group2	n1	n2	statistic	p	p.adj	p.adj.signif
B cells	Fraction	D1	D7	20	18	1.47774354392794	0.139476434587901	0.836858607527406	ns
B cells	Fraction	D1	Healthy	20	24	3.40431596674369	0.000663299790815654	0.00397979874489392	**
B cells	Fraction	D1	M6	20	22	2.73947700434577	0.0061537019476014	0.0369222116856084	*
B cells	Fraction	D7	Healthy	18	24	1.76584558146525	0.077421758988819	0.464530553932914	ns
B cells	Fraction	D7	M6	18	22	1.15244911061214	0.249136570066022	1	ns
B cells	Fraction	Healthy	M6	24	22	-0.624491245642768	0.532305017820262	1	ns
Monocytes	Fraction	D1	D7	20	18	0.911321919879662	0.362125780205204	1	ns
Monocytes	Fraction	D1	Healthy	20	24	-4.40067360633092	1.07915347527915e-05	6.47492085167493e-05	****
Monocytes	Fraction	D1	M6	20	22	-5.45241570217653	4.9690129335475e-08	2.9814077601285e-07	****
Monocytes	Fraction	D7	Healthy	18	24	-5.22266635262733	1.76364995930925e-07	1.05818997558555e-06	****
Monocytes	Fraction	D7	M6	18	22	-6.23195488531134	4.60650153203392e-10	2.76390091922035e-09	****
Monocytes	Fraction	Healthy	M6	24	22	-1.19321494955164	0.232785201305218	1	ns
NK cells	Fraction	D1	D7	20	18	0.612716268437711	0.540063963670329	1	ns
NK cells	Fraction	D1	Healthy	20	24	2.6276998793524	0.00859643219591808	0.0515785931755085	ns
NK cells	Fraction	D1	M6	20	22	1.65253706810354	0.0984251150645304	0.590550690387183	ns
NK cells	Fraction	D7	Healthy	18	24	1.9130826904275	0.0557374673354665	0.334424804012799	ns
NK cells	Fraction	D7	M6	18	22	0.980098949804706	0.327037277521803	1	ns
NK cells	Fraction	Healthy	M6	24	22	-0.965610229287784	0.334239254754775	1	ns
T cells CD4	Fraction	D1	D7	20	18	-0.554504337403702	0.579233738082779	1	ns
T cells CD4	Fraction	D1	Healthy	20	24	1.78396537733569	0.0744292912793832	0.446575747676299	ns
T cells CD4	Fraction	D1	M6	20	22	2.39508216298042	0.016616641257482	0.0996998475448921	ns
T cells CD4	Fraction	D7	Healthy	18	24	2.31002550212363	0.0208867422879931	0.125320453727958	ns
T cells CD4	Fraction	D7	M6	18	22	2.89512936549483	0.00379002303957568	0.0227401382374541	*
T cells CD4	Fraction	Healthy	M6	24	22	0.677102134070971	0.498341154992376	1	ns
T cells CD8	Fraction	D1	D7	20	18	0.236242682307266	0.813244360989798	1	ns
T cells CD8	Fraction	D1	Healthy	20	24	4.0260521608689	5.67211118063909e-05	0.000340326670838345	***
T cells CD8	Fraction	D1	M6	20	22	4.43491290465753	9.2109519547484e-06	5.52657117284904e-05	****
T cells CD8	Fraction	D7	Healthy	18	24	3.66317087530435	0.000249112237568228	0.00149467342540937	**
T cells CD8	Fraction	D7	M6	18	22	4.06972843074847	4.7067970275653e-05	0.000282407821653918	***
T cells CD8	Fraction	Healthy	M6	24	22	0.512430053290696	0.608350062118721	1	ns

## Sheet: Table_S7_Fig1C_assumption_Leven
Homogeneity_Levene_Bro
variable	test	statistic	df1	df2	p
T cells CD8	Levene (mean)	3.249735354373442	3	80	0.026073313865496377
T cells CD8	Brown-Forsythe (median)	2.955487706005249	3	80	0.03739457627993562
Monocytes	Levene (mean)	0.8586408336165859	3	80	0.46613713237082754
Monocytes	Brown-Forsythe (median)	0.5929489740721967	3	80	0.6214241748220668
T cells CD4	Levene (mean)	3.240926098686666	3	80	0.026356009024589216
T cells CD4	Brown-Forsythe (median)	3.0095801183336826	3	80	0.03499407376865411
NK cells	Levene (mean)	1.7890196590742857	3	80	0.15592228120547144
NK cells	Brown-Forsythe (median)	1.4658213966300768	3	80	0.23013096832240756
B cells	Levene (mean)	0.5488084136053903	3	80	0.6503932095700233
B cells	Brown-Forsythe (median)	0.4793983301068677	3	80	0.6975217076243458

## Sheet: Table_S8_Fig1C_assumption_Shapi
1C Suppl_ShapiroWilk_per_group
Clinical_visit	variable	statistic	p
Healthy	T cells CD8	0.9622961733350935	0.4862677225926587
D1	T cells CD8	0.7439337219672291	1.40926824617775e-4
D7	T cells CD8	0.889191403701928	0.037381478926942
M6	T cells CD8	0.9579667566499092	0.4493066586523592
Healthy	Monocytes	0.9510090582258178	0.28488821064678993
D1	Monocytes	0.840446509351409	0.003702418296207104
D7	Monocytes	0.9661254920022433	0.7224949914330739
M6	Monocytes	0.9628053063197598	0.547981761246101
Healthy	T cells CD4	0.7950688102824295	2.4494634038433444e-4
D1	T cells CD4	0.9249500253260113	0.12342018215343188
D7	T cells CD4	0.9610271051001888	0.6215815442969388
M6	T cells CD4	0.930797485604749	0.12748148243360696
Healthy	NK cells	0.9222784649744514	0.0656036321239625
D1	NK cells	0.7381523968618948	1.1826210808818955e-4
D7	NK cells	0.8279160560208533	0.003872619356135391
M6	NK cells	0.8738095147056163	0.009223293738691355
Healthy	B cells	0.9364196146220473	0.13569270385817642
D1	B cells	0.921087435770157	0.10397911749451784
D7	B cells	0.8522612353451502	0.009195264252467977
M6	B cells	0.9451252889891004	0.25207259831902007

## Sheet: Table_S9_Fig1C_visit_pairwise
1C clinical_visit_pairwise_test
variable	group1	group2	t_stat	t_p	wilcoxon_stat	wilcoxon_p	t_p_bh	t_p_bonf	wilcoxon_p_bh	wilcoxon_p_bonf
T cells CD8	M6	D7	4.973079430106976	1.7418054641868644e-5	339	1.3362279588605665e-4	5.2254163925605937e-5	1.0450832785121187e-4	2.0043419382908498e-4	8.017367753163399e-4
T cells CD8	M6	D1	4.50052872279035	5.875683876648543e-5	380	5.896937004982925e-5	1.1751367753297086e-4	3.5254103259891255e-4	1.3918711941007317e-4	3.5381622029897553e-4
T cells CD8	M6	Healthy	1.2259046027725624	0.22854334800676193	310	0.31704738498239526	0.2742520176081143	1	0.3804568619788743	1
T cells CD8	D7	D1	-0.07629233299454573	0.9396229454300902	194	0.6930819368648844	0.9396229454300902	1	0.6930819368648844	1
T cells CD8	D7	Healthy	-5.1130935003708915	9.584795311524676e-6	59	6.959355970503659e-5	5.2254163925605937e-5	5.750877186914806e-5	1.3918711941007317e-4	4.175613582302195e-4
T cells CD8	D1	Healthy	-4.332094923804326	1.1575285171864586e-4	61	2.5845670544697574e-5	1.736292775779688e-4	6.945171103118752e-4	1.3918711941007317e-4	1.5507402326818545e-4
Monocytes	M6	D7	-13.298623040846394	8.276464599913938e-16	0	7.903995916733012e-8	4.965878759948363e-15	4.965878759948363e-15	2.3711987750199037e-7	4.7423975500398074e-7
Monocytes	M6	D1	-9.392255001891591	1.7204203747056243e-11	15	2.602207656833657e-7	3.4408407494112486e-11	1.0322522248233745e-10	5.204415313667314e-7	1.561324594100194e-6
Monocytes	M6	Healthy	-2.108974912928557	0.04091512572968171	170	0.03977647788366787	0.04909815087561805	0.24549075437809026	0.047731773460401444	0.23865886730200725
Monocytes	D7	D1	1.9183440685949047	0.06368150034086581	230	0.14785611194103854	0.06368150034086581	0.38208900204519486	0.14785611194103854	0.8871366716462312
Monocytes	D7	Healthy	12.196419491358922	5.698320756970931e-15	431	4.985581705940944e-8	1.7094962270912792e-14	3.4189924541825583e-14	2.3711987750199037e-7	2.9913490235645666e-7
Monocytes	D1	Healthy	8.071489447335308	1.3304225575736746e-9	455	4.2856002180916797e-7	1.995633836360512e-9	7.982535345442047e-9	6.42840032713752e-7	2.571360130855008e-6
T cells CD4	M6	D7	3.166845134915611	0.003269976029494163	299	0.006290731949479036	0.01961985617696498	0.01961985617696498	0.03774439169687421	0.03774439169687421
T cells CD4	M6	D1	2.806263700701851	0.008702525005684603	310	0.024196435515404447	0.02598666333470366	0.05221515003410762	0.048392871030808894	0.1451786130924267
T cells CD4	M6	Healthy	0.8602823191832416	0.39463455972818606	304	0.38506376213385723	0.45452603980425466	1	0.46207651456062865	1
T cells CD4	D7	D1	-0.7567127817001985	0.45452603980425466	158	0.5296383022219256	0.45452603980425466	1	0.5296383022219256	1
T cells CD4	D7	Healthy	-2.6018569580077267	0.01299333166735183	124	0.0200397288453276	0.02598666333470366	0.07795999000411098	0.048392871030808894	0.1202383730719656
T cells CD4	D1	Healthy	-2.165777546225119	0.036851330053842724	157	0.051829927217909674	0.055276995080764085	0.22110798032305634	0.0777448908268645	0.310979563307458
NK cells	M6	D7	1.4889693779669662	0.1449163372522387	230.5	0.37784492455431273	0.21737450587835805	0.8694980235134322	0.4416284761877588	1
NK cells	M6	D1	1.7118203374300154	0.094768248664054	280	0.12099590075423766	0.189536497328108	0.5686094919843241	0.24199180150847532	0.725975404525426
NK cells	M6	Healthy	-0.7249883544128237	0.4724031794035122	228	0.4318707802961255	0.5668838152842146	1	0.4416284761877588	1
NK cells	D7	D1	0.3144103080649902	0.7550266556507108	206	0.4416284761877588	0.7550266556507108	1	0.4416284761877588	1
NK cells	D7	Healthy	-2.422591322656338	0.020033726922999564	134	0.03738048691172615	0.06010118076899869	0.12020236153799738	0.11214146073517844	0.2242829214703569
NK cells	D1	Healthy	-2.6186642323902216	0.012237675160281026	132	0.01001166908471762	0.06010118076899869	0.07342605096168615	0.060070014508305715	0.060070014508305715
B cells	M6	D7	0.9569886558310865	0.3447490857414681	245	0.20617050490260838	0.41369890288976174	1	0.24740460588313004	1
B cells	M6	D1	2.850693156704067	0.0070398731144842	325	0.00849437449820018	0.0211196193434526	0.0422392386869052	0.025483123494600537	0.050966246989201075
B cells	M6	Healthy	-0.5065047416650408	0.6150646795534949	234	0.5165295514678685	0.6150646795534949	1	0.5165295514678685	1
B cells	D7	D1	1.6933535004609026	0.10034227099490609	240	0.08194713254773514	0.20068454198981217	0.6020536259694365	0.12292069882160271	0.49168279528641085
B cells	D7	Healthy	-1.4842394151749565	0.14611724985879082	142	0.06174709023617967	0.21917587478818623	0.8767034991527449	0.12292069882160271	0.37048254141707804
B cells	D1	Healthy	-3.563249066466956	9.426747435132787e-4	103	0.001293870402184826	0.005656048461079672	0.005656048461079672	0.007763222413108955	0.007763222413108955

[truncated: 14 more sheets: Table_S10_GO_Yellow_module, Table_S11_GO_Turquoise_module, Table_S12_Fig2D_Yellow_eigengen, Table_S13_Fig2D_Turquoise_eigen, Table_S14_Permanova_Fig3A, Table_S15_Fig3B_pairwise_tests, Table_S16_Fig3D_DE_statistics, Table_S17_Permanova_Fig3E, Table_S18_Plasma_metabolomics, Table_S19_Metabolite_annotation, Table_S20_Fig4A_pairwise_tests, Table_S21_Fig4B_pairwise_tests, Table_S22_Permanova_Fig4C, Table_S23_Permanova_Fig5B]
